# Supplementary material for: 3,3′-Di-tert-butyl-2′-hydr­oxy-5,5′,6,6′-tetra­methyl­biphenyl-2-yl benzene­sulfonate
Source: Acta Crystallogr Sect E Struct Rep Online. 2009 Jun 10;65(Pt 7):o1534. doi: 10.1107/S1600536809020959 (PMC2969514; doi:10.1107/S1600536809020959)
Supplement: Supplementary file 1 [file e-65-o1534-sup1.cif]

##############################################################################
###                                                                        ###
###        Electronic paper (Acta Crystallographica Section E)             ###
###                                                                        ###
##############################################################################
#                                                                            #
# This CIF contains the data in a paper accepted for publication in Acta     #
# Crystallographica Section E. It conforms to the requirements of Notes      #
# for Authors for Section E, and has been peer reviewed under the auspices   #
# of the IUCr Commission on Journals.                                        #
#                                                                            #
# Full details of the Crystallographic Information File format               #
# are given in the paper "The Crystallographic Information File (CIF):       #
# a New Standard Archive File for Crystallography" by S. R. Hall, F. H.      #
# Allen and I. D. Brown [Acta Cryst. (1991), A47, 655-685].                  #
#                                                                            #
# The current version of the core CIF dictionary is obtainable from          #
# ftp://ftp.iucr.org/pub/cif_core.dic. The current version number is 2.4.    #
#                                                                            #
# Software is freely available for graphical display of the structure(s) in  #
# this CIF.  For information consult the CIF home page http://www.iucr.org/  #
# cif/home.html                                                              #
#                                                                            #
# This file may be used for bona fide research purposes within the           #
# scientific community so long as proper attribution is given to the journal # 
# article from which it was obtained.                                        #
#                                                                            #
##############################################################################
                                             
data_I
_audit_creation_method     SHELXL-97
_chemical_name_systematic
;
3,3'-Di-tert-butyl-2'-hydroxy-5,5',6,6'-tetramethylbiphenyl-2-yl
benzenesulfonate
;
_chemical_name_common     ?
_chemical_formula_moiety     'C30 H38 O4 S'
_chemical_formula_sum     'C30 H38 O4 S'
_chemical_formula_iupac     'C30 H38 O4 S'
_chemical_formula_weight     494.66
_chemical_melting_point     ?
_symmetry_cell_setting     Monoclinic
_symmetry_space_group_name_H-M     'P 21/c'
_symmetry_space_group_name_Hall     '-P 2ybc'
loop_
    _symmetry_equiv_pos_as_xyz
    'x, y, z'
    '-x, y+1/2, -z+1/2'
    '-x, -y, -z'
    'x, -y-1/2, z-1/2'
_cell_length_a     9.9909(7)
_cell_length_b     13.3610(11)
_cell_length_c     20.2884(16)
_cell_angle_alpha     90.00
_cell_angle_beta     93.428(3)
_cell_angle_gamma     90.00
_cell_volume     2703.4(4)
_cell_formula_units_Z     4
_cell_measurement_reflns_used     3976
_cell_measurement_theta_min     2.52
_cell_measurement_theta_max     22.81
_cell_measurement_temperature     296(2)
_exptl_crystal_description     columnar
_exptl_crystal_colour     colourless
_exptl_crystal_size_max     0.30
_exptl_crystal_size_mid     0.20
_exptl_crystal_size_min     0.18
_exptl_crystal_density_diffrn     1.215
_exptl_crystal_density_meas     ?
_exptl_crystal_density_method     'not measured'
_exptl_crystal_F_000     1064
_exptl_absorpt_coefficient_mu     0.153
_exptl_absorpt_correction_type     multi-scan
_exptl_absorpt_process_details     '(SADABS; Bruker, 2008)'
_exptl_absorpt_correction_T_min     0.964
_exptl_absorpt_correction_T_max     0.973
_exptl_special_details
;
^1^H NMR (CDCl~3~, ppm): \d 7.20-7.46 (6H, m, ArH), 6.68 (1H, s, ArH), 5.00
(1H, s, OH), 2.32 (1H, s, CH~3~), 1.77 (1H, s, CH~3~), 1.74 (1H, s, CH~3~),
1.59 (9H, s, C(CH~3~)~3~), 1.50 (1H, s, CH~3~), 1.45 (9H, s, C(CH~3~)~3~).
;
_diffrn_ambient_temperature     296(2)
_diffrn_radiation_type     MoK\a
_diffrn_radiation_wavelength     0.71073
_diffrn_radiation_source     'fine-focus sealed tube'
_diffrn_radiation_monochromator     graphite
_diffrn_measurement_device_type     'Bruker APEXII CCD'
_diffrn_measurement_method     '\f and \w'
_diffrn_detector_area_resol_mean     ?
_diffrn_reflns_number     24566
_diffrn_reflns_av_R_equivalents     0.0548
_diffrn_reflns_av_sigmaI/netI     0.0670
_diffrn_reflns_theta_min     1.83
_diffrn_reflns_theta_max     28.39
_diffrn_reflns_theta_full     28.39
_diffrn_measured_fraction_theta_max     0.981
_diffrn_measured_fraction_theta_full     0.981
_diffrn_reflns_limit_h_min     -13
_diffrn_reflns_limit_h_max     8
_diffrn_reflns_limit_k_min     -17
_diffrn_reflns_limit_k_max     17
_diffrn_reflns_limit_l_min     -26
_diffrn_reflns_limit_l_max     26
_refine_special_details
;
 Refinement of F^2^ against ALL reflections.  The weighted R-factor wR and
 goodness of fit S are based on F^2^, conventional R-factors R are based
 on F, with F set to zero for negative F^2^. The threshold expression of
 F^2^ > 2sigma(F^2^) is used only for calculating R-factors(gt) etc. and is
 not relevant to the choice of reflections for refinement.  R-factors based
 on F^2^ are statistically about twice as large as those based on F, and R-
 factors based on ALL data will be even larger.
;
_reflns_number_total     6653
_reflns_number_gt     3695
_reflns_threshold_expression     I>2\s(I)
_refine_ls_structure_factor_coef     Fsqd
_refine_ls_matrix_type     full
_refine_ls_R_factor_all     0.1137
_refine_ls_R_factor_gt     0.0561
_refine_ls_wR_factor_gt     0.1373
_refine_ls_wR_factor_ref     0.1643
_refine_ls_goodness_of_fit_ref     1.024
_refine_ls_restrained_S_all     1.024
_refine_ls_number_reflns     6653
_refine_ls_number_parameters     316
_refine_ls_number_restraints     0
_refine_ls_hydrogen_treatment     constr
_refine_ls_weighting_scheme     calc
_refine_ls_weighting_details
         'calc w=1/[\s^2^(Fo^2^)+(0.0774P)^2^+0.1593P] where P=(Fo^2^+2Fc^2^)/3'
_atom_sites_solution_hydrogens     geom
_atom_sites_solution_primary     direct
_atom_sites_solution_secondary     difmap
_refine_ls_shift/su_max     0.000
_refine_ls_shift/su_mean     0.000
_refine_diff_density_max     0.332
_refine_diff_density_min     -0.313
_refine_ls_extinction_method     none
_refine_ls_extinction_coef     ?
loop_
    _atom_type_symbol
    _atom_type_description
    _atom_type_scat_dispersion_real
    _atom_type_scat_dispersion_imag
    _atom_type_scat_source
    'C' 'C' 0.0033 0.0016
                         'International Tables Vol C Tables 4.2.6.8 and 6.1.1.4'
    'H' 'H' 0.0000 0.0000
                         'International Tables Vol C Tables 4.2.6.8 and 6.1.1.4'
    'O' 'O' 0.0106 0.0060
                         'International Tables Vol C Tables 4.2.6.8 and 6.1.1.4'
    'S' 'S' 0.1246 0.1234
                         'International Tables Vol C Tables 4.2.6.8 and 6.1.1.4'
_computing_data_collection     'APEX2 (Bruker, 2008)'
_computing_cell_refinement     'SAINT-Plus (Bruker, 2008)'
_computing_data_reduction     'SAINT-Plus (Bruker, 2008)'
_computing_structure_solution     'SHELXS97 (Sheldrick, 2008)'
_computing_structure_refinement     'SHELXL97 (Sheldrick, 2008)'
_computing_molecular_graphics     'SHELXTL (Sheldrick, 2008)'
_computing_publication_material     'SHELXTL (Sheldrick, 2008)'
loop_
    _atom_site_type_symbol
    _atom_site_label
    _atom_site_fract_x
    _atom_site_fract_y
    _atom_site_fract_z
    _atom_site_U_iso_or_equiv
    _atom_site_adp_type
    _atom_site_calc_flag
    _atom_site_refinement_flags
    _atom_site_occupancy
    _atom_site_disorder_assembly
    _atom_site_disorder_group
    S S 0.36621(6) 0.38183(5) 0.17811(3) 0.04538(19) Uani d . 1 . .
    O O1 0.65811(15) 0.19585(13) 0.25711(8) 0.0520(5) Uani d . 1 . .
    H H1A 0.5798 0.2118 0.2612 0.078 Uiso calc R 1 . .
    O O2 0.39067(14) 0.32215(11) 0.11199(7) 0.0418(4) Uani d . 1 . .
    O O3 0.23658(16) 0.42523(15) 0.16868(11) 0.0713(6) Uani d . 1 . .
    O O4 0.39560(19) 0.31853(13) 0.23306(8) 0.0614(5) Uani d . 1 . .
    C C1 0.7141(2) 0.25910(17) 0.21289(11) 0.0372(5) Uani d . 1 . .
    C C2 0.8289(2) 0.31260(18) 0.23429(11) 0.0403(5) Uani d . 1 . .
    C C3 0.8784(2) 0.37703(18) 0.18794(12) 0.0438(6) Uani d . 1 . .
    H H3B 0.9535 0.4151 0.2008 0.053 Uiso calc R 1 . .
    C C4 0.8245(2) 0.38863(17) 0.12427(12) 0.0425(6) Uani d . 1 . .
    C C5 0.7154(2) 0.32891(18) 0.10304(11) 0.0401(5) Uani d . 1 . .
    C C6 0.6595(2) 0.26372(17) 0.14839(11) 0.0357(5) Uani d . 1 . .
    C C7 0.5539(2) 0.18961(16) 0.12617(10) 0.0354(5) Uani d . 1 . .
    C C8 0.5890(2) 0.08878(18) 0.12009(11) 0.0397(5) Uani d . 1 . .
    C C9 0.4930(2) 0.01987(17) 0.09643(11) 0.0403(5) Uani d . 1 . .
    C C10 0.3647(2) 0.05417(17) 0.07881(11) 0.0401(5) Uani d . 1 . .
    H H10A 0.3020 0.0076 0.0625 0.048 Uiso calc R 1 . .
    C C11 0.3231(2) 0.15299(17) 0.08380(10) 0.0360(5) Uani d . 1 . .
    C C12 0.4217(2) 0.21839(16) 0.10941(10) 0.0343(5) Uani d . 1 . .
    C C13 0.8876(3) 0.4624(2) 0.07860(14) 0.0648(8) Uani d . 1 . .
    H H13A 0.9607 0.4961 0.1021 0.097 Uiso calc R 1 . .
    H H13B 0.8217 0.5107 0.0632 0.097 Uiso calc R 1 . .
    H H13C 0.9203 0.4272 0.0416 0.097 Uiso calc R 1 . .
    C C14 0.6595(3) 0.3336(2) 0.03255(12) 0.0587(7) Uani d . 1 . .
    H H14A 0.7095 0.3814 0.0086 0.088 Uiso calc R 1 . .
    H H14B 0.5671 0.3536 0.0316 0.088 Uiso calc R 1 . .
    H H14C 0.6663 0.2689 0.0125 0.088 Uiso calc R 1 . .
    C C15 0.7310(2) 0.0537(2) 0.13777(14) 0.0599(7) Uani d . 1 . .
    H H15A 0.7846 0.1096 0.1533 0.090 Uiso calc R 1 . .
    H H15B 0.7684 0.0256 0.0994 0.090 Uiso calc R 1 . .
    H H15C 0.7299 0.0039 0.1718 0.090 Uiso calc R 1 . .
    C C16 0.5247(2) -0.08952(19) 0.08847(13) 0.0549(7) Uani d . 1 . .
    H H16A 0.4457 -0.1242 0.0716 0.082 Uiso calc R 1 . .
    H H16B 0.5541 -0.1172 0.1305 0.082 Uiso calc R 1 . .
    H H16C 0.5943 -0.0969 0.0582 0.082 Uiso calc R 1 . .
    C C17 0.8981(2) 0.2976(2) 0.30302(12) 0.0506(6) Uani d . 1 . .
    C C18 0.9429(3) 0.1879(2) 0.31150(15) 0.0734(9) Uani d . 1 . .
    H H18A 0.8662 0.1448 0.3057 0.110 Uiso calc R 1 . .
    H H18B 0.9845 0.1786 0.3549 0.110 Uiso calc R 1 . .
    H H18C 1.0059 0.1720 0.2791 0.110 Uiso calc R 1 . .
    C C19 1.0244(3) 0.3626(3) 0.31303(15) 0.0776(10) Uani d . 1 . .
    H H19A 1.0002 0.4319 0.3083 0.116 Uiso calc R 1 . .
    H H19B 1.0866 0.3452 0.2806 0.116 Uiso calc R 1 . .
    H H19C 1.0652 0.3514 0.3564 0.116 Uiso calc R 1 . .
    C C20 0.8038(3) 0.3252(3) 0.35657(13) 0.0757(9) Uani d . 1 . .
    H H20A 0.7767 0.3938 0.3513 0.114 Uiso calc R 1 . .
    H H20B 0.8492 0.3164 0.3992 0.114 Uiso calc R 1 . .
    H H20C 0.7261 0.2829 0.3529 0.114 Uiso calc R 1 . .
    C C21 0.1775(2) 0.18286(18) 0.06284(12) 0.0428(6) Uani d . 1 . .
    C C22 0.1001(2) 0.2033(2) 0.12392(14) 0.0609(8) Uani d . 1 . .
    H H22A 0.1426 0.2567 0.1489 0.091 Uiso calc R 1 . .
    H H22B 0.0993 0.1440 0.1506 0.091 Uiso calc R 1 . .
    H H22C 0.0097 0.2220 0.1107 0.091 Uiso calc R 1 . .
    C C23 0.1028(2) 0.0976(2) 0.02594(15) 0.0625(8) Uani d . 1 . .
    H H23A 0.0127 0.1183 0.0137 0.094 Uiso calc R 1 . .
    H H23B 0.1009 0.0399 0.0540 0.094 Uiso calc R 1 . .
    H H23C 0.1480 0.0812 -0.0131 0.094 Uiso calc R 1 . .
    C C24 0.1724(3) 0.2737(2) 0.01644(15) 0.0714(9) Uani d . 1 . .
    H H24A 0.2181 0.3290 0.0379 0.107 Uiso calc R 1 . .
    H H24B 0.0806 0.2917 0.0057 0.107 Uiso calc R 1 . .
    H H24C 0.2152 0.2572 -0.0233 0.107 Uiso calc R 1 . .
    C C25 0.4840(2) 0.47824(17) 0.17560(11) 0.0402(5) Uani d . 1 . .
    C C26 0.4767(3) 0.5430(2) 0.12214(13) 0.0592(7) Uani d . 1 . .
    H H26A 0.4130 0.5331 0.0874 0.071 Uiso calc R 1 . .
    C C27 0.5643(3) 0.6219(2) 0.12097(16) 0.0681(8) Uani d . 1 . .
    H H27A 0.5614 0.6648 0.0848 0.082 Uiso calc R 1 . .
    C C28 0.6552(3) 0.6378(2) 0.17246(16) 0.0652(8) Uani d . 1 . .
    H H28A 0.7140 0.6917 0.1715 0.078 Uiso calc R 1 . .
    C C29 0.6605(3) 0.5750(2) 0.22544(15) 0.0627(8) Uani d . 1 . .
    H H29A 0.7223 0.5869 0.2607 0.075 Uiso calc R 1 . .
    C C30 0.5747(2) 0.4935(2) 0.22742(12) 0.0492(6) Uani d . 1 . .
    H H30A 0.5791 0.4502 0.2634 0.059 Uiso calc R 1 . .
loop_
    _atom_site_aniso_label
    _atom_site_aniso_U_11
    _atom_site_aniso_U_22
    _atom_site_aniso_U_33
    _atom_site_aniso_U_12
    _atom_site_aniso_U_13
    _atom_site_aniso_U_23
    S 0.0427(3) 0.0365(4) 0.0576(4) -0.0017(3) 0.0083(3) -0.0061(3)
    O1 0.0436(9) 0.0635(12) 0.0487(10) -0.0086(8) 0.0011(7) 0.0110(9)
    O2 0.0448(8) 0.0324(9) 0.0471(9) 0.0014(7) -0.0058(7) -0.0024(7)
    O3 0.0406(10) 0.0567(12) 0.1176(17) 0.0051(9) 0.0124(10) -0.0200(12)
    O4 0.0897(14) 0.0449(11) 0.0511(11) -0.0069(10) 0.0174(9) 0.0024(9)
    C1 0.0339(11) 0.0369(13) 0.0409(13) 0.0006(9) 0.0034(9) 0.0030(10)
    C2 0.0316(11) 0.0422(14) 0.0468(14) 0.0012(10) 0.0004(10) -0.0057(11)
    C3 0.0319(11) 0.0409(14) 0.0584(16) -0.0040(10) 0.0019(10) -0.0043(12)
    C4 0.0364(11) 0.0364(13) 0.0553(15) -0.0015(10) 0.0076(10) 0.0019(11)
    C5 0.0363(11) 0.0396(14) 0.0443(13) 0.0030(10) 0.0020(10) 0.0005(11)
    C6 0.0306(10) 0.0349(13) 0.0414(13) 0.0003(9) 0.0008(9) -0.0021(10)
    C7 0.0331(10) 0.0340(12) 0.0389(12) 0.0004(9) 0.0013(9) -0.0002(10)
    C8 0.0376(11) 0.0406(14) 0.0409(13) 0.0027(10) 0.0034(9) -0.0022(11)
    C9 0.0467(13) 0.0344(13) 0.0405(13) 0.0005(10) 0.0086(10) -0.0035(10)
    C10 0.0416(12) 0.0361(13) 0.0424(13) -0.0059(10) 0.0012(10) -0.0046(11)
    C11 0.0378(11) 0.0376(13) 0.0322(11) -0.0017(10) -0.0008(9) -0.0033(10)
    C12 0.0380(11) 0.0292(12) 0.0354(12) 0.0001(9) 0.0011(9) -0.0002(9)
    C13 0.0617(17) 0.0595(19) 0.0741(19) -0.0114(14) 0.0112(14) 0.0113(15)
    C14 0.0577(15) 0.074(2) 0.0443(15) -0.0078(14) 0.0011(12) 0.0079(14)
    C15 0.0458(14) 0.0536(17) 0.0795(19) 0.0144(12) -0.0017(13) -0.0046(15)
    C16 0.0606(16) 0.0386(15) 0.0667(17) 0.0049(12) 0.0130(13) -0.0053(13)
    C17 0.0393(12) 0.0666(18) 0.0446(14) -0.0009(12) -0.0078(10) -0.0047(13)
    C18 0.0639(17) 0.081(2) 0.073(2) 0.0148(16) -0.0195(15) 0.0068(17)
    C19 0.0595(17) 0.100(3) 0.070(2) -0.0212(17) -0.0197(15) -0.0072(18)
    C20 0.0661(18) 0.114(3) 0.0466(16) 0.0055(18) -0.0005(14) -0.0178(17)
    C21 0.0334(11) 0.0445(14) 0.0493(14) -0.0013(10) -0.0077(10) -0.0032(11)
    C22 0.0354(12) 0.074(2) 0.0736(19) -0.0008(13) 0.0059(12) -0.0162(16)
    C23 0.0447(14) 0.0646(19) 0.0760(19) -0.0079(13) -0.0155(13) -0.0168(15)
    C24 0.0560(16) 0.073(2) 0.082(2) -0.0045(15) -0.0219(15) 0.0193(17)
    C25 0.0418(12) 0.0325(13) 0.0460(13) 0.0005(10) -0.0003(10) -0.0050(11)
    C26 0.0673(17) 0.0497(17) 0.0584(17) -0.0112(14) -0.0145(13) 0.0060(14)
    C27 0.081(2) 0.0491(18) 0.074(2) -0.0146(15) 0.0029(16) 0.0102(15)
    C28 0.0588(17) 0.0476(18) 0.090(2) -0.0145(13) 0.0143(16) -0.0160(17)
    C29 0.0523(15) 0.0607(19) 0.073(2) -0.0030(14) -0.0115(13) -0.0236(17)
    C30 0.0505(14) 0.0503(16) 0.0462(14) 0.0018(12) -0.0036(11) -0.0071(12)
_geom_special_details
;
 All esds (except the esd in the dihedral angle between two l.s. planes)
 are estimated using the full covariance matrix.  The cell esds are taken
 into account individually in the estimation of esds in distances, angles
 and torsion angles; correlations between esds in cell parameters are only
 used when they are defined by crystal symmetry.  An approximate (isotropic)
 treatment of cell esds is used for estimating esds involving l.s. planes.
;
loop_
    _geom_bond_atom_site_label_1
    _geom_bond_atom_site_label_2
    _geom_bond_site_symmetry_2
    _geom_bond_distance
    _geom_bond_publ_flag
    S O4 . 1.4161(18) ?
    S O3 . 1.4215(18) ?
    S O2 . 1.5920(16) ?
    S C25 . 1.748(2) ?
    O1 C1 . 1.376(3) ?
    O1 H1A . 0.8200 ?
    O2 C12 . 1.422(3) ?
    C1 C6 . 1.389(3) ?
    C1 C2 . 1.398(3) ?
    C2 C3 . 1.388(3) ?
    C2 C17 . 1.532(3) ?
    C3 C4 . 1.378(3) ?
    C3 H3B . 0.9300 ?
    C4 C5 . 1.397(3) ?
    C4 C13 . 1.516(3) ?
    C5 C6 . 1.407(3) ?
    C5 C14 . 1.505(3) ?
    C6 C7 . 1.497(3) ?
    C7 C12 . 1.398(3) ?
    C7 C8 . 1.399(3) ?
    C8 C9 . 1.394(3) ?
    C8 C15 . 1.517(3) ?
    C9 C10 . 1.388(3) ?
    C9 C16 . 1.506(3) ?
    C10 C11 . 1.390(3) ?
    C10 H10A . 0.9300 ?
    C11 C12 . 1.394(3) ?
    C11 C21 . 1.544(3) ?
    C13 H13A . 0.9600 ?
    C13 H13B . 0.9600 ?
    C13 H13C . 0.9600 ?
    C14 H14A . 0.9600 ?
    C14 H14B . 0.9600 ?
    C14 H14C . 0.9600 ?
    C15 H15A . 0.9600 ?
    C15 H15B . 0.9600 ?
    C15 H15C . 0.9600 ?
    C16 H16A . 0.9600 ?
    C16 H16B . 0.9600 ?
    C16 H16C . 0.9600 ?
    C17 C20 . 1.526(4) ?
    C17 C19 . 1.535(4) ?
    C17 C18 . 1.538(4) ?
    C18 H18A . 0.9600 ?
    C18 H18B . 0.9600 ?
    C18 H18C . 0.9600 ?
    C19 H19A . 0.9600 ?
    C19 H19B . 0.9600 ?
    C19 H19C . 0.9600 ?
    C20 H20A . 0.9600 ?
    C20 H20B . 0.9600 ?
    C20 H20C . 0.9600 ?
    C21 C22 . 1.524(3) ?
    C21 C23 . 1.532(3) ?
    C21 C24 . 1.535(4) ?
    C22 H22A . 0.9600 ?
    C22 H22B . 0.9600 ?
    C22 H22C . 0.9600 ?
    C23 H23A . 0.9600 ?
    C23 H23B . 0.9600 ?
    C23 H23C . 0.9600 ?
    C24 H24A . 0.9600 ?
    C24 H24B . 0.9600 ?
    C24 H24C . 0.9600 ?
    C25 C30 . 1.362(3) ?
    C25 C26 . 1.386(3) ?
    C26 C27 . 1.371(4) ?
    C26 H26A . 0.9300 ?
    C27 C28 . 1.360(4) ?
    C27 H27A . 0.9300 ?
    C28 C29 . 1.362(4) ?
    C28 H28A . 0.9300 ?
    C29 C30 . 1.389(4) ?
    C29 H29A . 0.9300 ?
    C30 H30A . 0.9300 ?
loop_
    _geom_angle_atom_site_label_1
    _geom_angle_atom_site_label_2
    _geom_angle_atom_site_label_3
    _geom_angle_site_symmetry_1
    _geom_angle_site_symmetry_3
    _geom_angle
    _geom_angle_publ_flag
    O4 S O3 . . 119.60(12) ?
    O4 S O2 . . 109.22(10) ?
    O3 S O2 . . 105.99(10) ?
    O4 S C25 . . 110.79(11) ?
    O3 S C25 . . 107.77(11) ?
    O2 S C25 . . 101.95(10) ?
    C1 O1 H1A . . 109.5 ?
    C12 O2 S . . 124.34(13) ?
    O1 C1 C6 . . 119.32(19) ?
    O1 C1 C2 . . 118.01(19) ?
    C6 C1 C2 . . 122.6(2) ?
    C3 C2 C1 . . 115.2(2) ?
    C3 C2 C17 . . 122.5(2) ?
    C1 C2 C17 . . 122.2(2) ?
    C4 C3 C2 . . 124.7(2) ?
    C4 C3 H3B . . 117.7 ?
    C2 C3 H3B . . 117.7 ?
    C3 C4 C5 . . 118.6(2) ?
    C3 C4 C13 . . 119.5(2) ?
    C5 C4 C13 . . 121.9(2) ?
    C4 C5 C6 . . 119.0(2) ?
    C4 C5 C14 . . 120.5(2) ?
    C6 C5 C14 . . 120.5(2) ?
    C1 C6 C5 . . 119.66(19) ?
    C1 C6 C7 . . 118.98(19) ?
    C5 C6 C7 . . 120.87(19) ?
    C12 C7 C8 . . 118.76(19) ?
    C12 C7 C6 . . 122.01(19) ?
    C8 C7 C6 . . 119.20(18) ?
    C9 C8 C7 . . 119.73(19) ?
    C9 C8 C15 . . 119.5(2) ?
    C7 C8 C15 . . 120.8(2) ?
    C10 C9 C8 . . 118.4(2) ?
    C10 C9 C16 . . 119.3(2) ?
    C8 C9 C16 . . 122.3(2) ?
    C9 C10 C11 . . 124.8(2) ?
    C9 C10 H10A . . 117.6 ?
    C11 C10 H10A . . 117.6 ?
    C10 C11 C12 . . 114.52(19) ?
    C10 C11 C21 . . 120.42(19) ?
    C12 C11 C21 . . 125.1(2) ?
    C11 C12 C7 . . 123.7(2) ?
    C11 C12 O2 . . 118.27(18) ?
    C7 C12 O2 . . 117.67(18) ?
    C4 C13 H13A . . 109.5 ?
    C4 C13 H13B . . 109.5 ?
    H13A C13 H13B . . 109.5 ?
    C4 C13 H13C . . 109.5 ?
    H13A C13 H13C . . 109.5 ?
    H13B C13 H13C . . 109.5 ?
    C5 C14 H14A . . 109.5 ?
    C5 C14 H14B . . 109.5 ?
    H14A C14 H14B . . 109.5 ?
    C5 C14 H14C . . 109.5 ?
    H14A C14 H14C . . 109.5 ?
    H14B C14 H14C . . 109.5 ?
    C8 C15 H15A . . 109.5 ?
    C8 C15 H15B . . 109.5 ?
    H15A C15 H15B . . 109.5 ?
    C8 C15 H15C . . 109.5 ?
    H15A C15 H15C . . 109.5 ?
    H15B C15 H15C . . 109.5 ?
    C9 C16 H16A . . 109.5 ?
    C9 C16 H16B . . 109.5 ?
    H16A C16 H16B . . 109.5 ?
    C9 C16 H16C . . 109.5 ?
    H16A C16 H16C . . 109.5 ?
    H16B C16 H16C . . 109.5 ?
    C20 C17 C2 . . 110.6(2) ?
    C20 C17 C19 . . 107.8(2) ?
    C2 C17 C19 . . 111.7(2) ?
    C20 C17 C18 . . 109.8(2) ?
    C2 C17 C18 . . 109.8(2) ?
    C19 C17 C18 . . 107.1(2) ?
    C17 C18 H18A . . 109.5 ?
    C17 C18 H18B . . 109.5 ?
    H18A C18 H18B . . 109.5 ?
    C17 C18 H18C . . 109.5 ?
    H18A C18 H18C . . 109.5 ?
    H18B C18 H18C . . 109.5 ?
    C17 C19 H19A . . 109.5 ?
    C17 C19 H19B . . 109.5 ?
    H19A C19 H19B . . 109.5 ?
    C17 C19 H19C . . 109.5 ?
    H19A C19 H19C . . 109.5 ?
    H19B C19 H19C . . 109.5 ?
    C17 C20 H20A . . 109.5 ?
    C17 C20 H20B . . 109.5 ?
    H20A C20 H20B . . 109.5 ?
    C17 C20 H20C . . 109.5 ?
    H20A C20 H20C . . 109.5 ?
    H20B C20 H20C . . 109.5 ?
    C22 C21 C23 . . 105.9(2) ?
    C22 C21 C24 . . 110.9(2) ?
    C23 C21 C24 . . 106.9(2) ?
    C22 C21 C11 . . 109.74(18) ?
    C23 C21 C11 . . 111.5(2) ?
    C24 C21 C11 . . 111.68(19) ?
    C21 C22 H22A . . 109.5 ?
    C21 C22 H22B . . 109.5 ?
    H22A C22 H22B . . 109.5 ?
    C21 C22 H22C . . 109.5 ?
    H22A C22 H22C . . 109.5 ?
    H22B C22 H22C . . 109.5 ?
    C21 C23 H23A . . 109.5 ?
    C21 C23 H23B . . 109.5 ?
    H23A C23 H23B . . 109.5 ?
    C21 C23 H23C . . 109.5 ?
    H23A C23 H23C . . 109.5 ?
    H23B C23 H23C . . 109.5 ?
    C21 C24 H24A . . 109.5 ?
    C21 C24 H24B . . 109.5 ?
    H24A C24 H24B . . 109.5 ?
    C21 C24 H24C . . 109.5 ?
    H24A C24 H24C . . 109.5 ?
    H24B C24 H24C . . 109.5 ?
    C30 C25 C26 . . 120.8(2) ?
    C30 C25 S . . 120.40(19) ?
    C26 C25 S . . 118.62(18) ?
    C27 C26 C25 . . 119.3(2) ?
    C27 C26 H26A . . 120.3 ?
    C25 C26 H26A . . 120.3 ?
    C28 C27 C26 . . 120.3(3) ?
    C28 C27 H27A . . 119.9 ?
    C26 C27 H27A . . 119.9 ?
    C27 C28 C29 . . 120.2(3) ?
    C27 C28 H28A . . 119.9 ?
    C29 C28 H28A . . 119.9 ?
    C28 C29 C30 . . 120.7(3) ?
    C28 C29 H29A . . 119.6 ?
    C30 C29 H29A . . 119.6 ?
    C25 C30 C29 . . 118.6(3) ?
    C25 C30 H30A . . 120.7 ?
    C29 C30 H30A . . 120.7 ?
loop_
    _geom_hbond_atom_site_label_D
    _geom_hbond_atom_site_label_H
    _geom_hbond_atom_site_label_A
    _geom_hbond_site_symmetry_A
    _geom_hbond_distance_DH
    _geom_hbond_distance_HA
    _geom_hbond_distance_DA
    _geom_hbond_angle_DHA
    O1 H1A O4 . 0.82 2.37 3.107(2) 150
data_global
_journal_date_recd_electronic     2009-05-06
_journal_date_accepted     2009-06-03
_journal_name_full     'Acta Crystallographica, Section E'
_journal_year     2009
_journal_volume     65
_journal_issue      7
_journal_page_first     o1534
_journal_page_last     o1534
_journal_paper_category     QO
_journal_coeditor_code     PV2156
_publ_contact_author_name     'Bao-Tsan Ko'
_publ_contact_author_address
; Department of Chemistry
  Chung-Yuan Christian University
  Chung-Li 320
  Taiwan
;
_publ_contact_author_email     btko@cycu.edu.tw
_publ_contact_author_fax     '886 3 265 3399'
_publ_contact_author_phone     '886 3 265 3327'
_publ_section_title
;
3,3'-Di-tert-butyl-2'-hydroxy-5,5',6,6'-tetramethylbiphenyl-2-yl
benzenesulfonate
;
loop_
    _publ_author_name
    _publ_author_footnote
    _publ_author_address
    'Po-Sheng Chen' .
; Department of Chemistry
  Chung-Yuan Christian University
  Chung-Li 320
  Taiwan
;
    'Chia-Her Lin' .
; Department of Chemistry
  Chung-Yuan Christian University
  Chung-Li 320
  Taiwan
;
    'Bao-Tsan Ko' .
; Department of Chemistry
  Chung-Yuan Christian University
  Chung-Li 320
  Taiwan
;
_publ_section_synopsis     .
