# Supplementary material for: 3,3′-Di-tert-butyl-2′-hydr­oxy-5,5′,6,6′-tetra­methyl­biphenyl-2-yl benzene­sulfonate
Source: Acta Crystallogr Sect E Struct Rep Online. 2009 Jun 10;65(Pt 7):o1534. doi: 10.1107/S1600536809020959 (PMC2969514; doi:10.1107/S1600536809020959)
Supplement: Supplementary file 2 [file e-65-o1534-Isup2.hkl]

# 
# h,k,l, Fc-squared, Fo-squared, sigma(Fo-squared) and status flag 
# 
data_I
_shelx_title ' S7_0m in P2(1)/c' 
_shelx_refln_list_code          4 
_shelx_F_calc_maximum      182.16 
_exptl_crystal_F_000      1064.00 
_reflns_d_resolution_high  0.7475 
 
loop_ 
 _symmetry_equiv_pos_as_xyz 
 'x, y, z' 
 '-x, y+1/2, -z+1/2' 
 '-x, -y, -z' 
 'x, -y-1/2, z-1/2' 
 
_cell_length_a     9.9909 
_cell_length_b    13.3610 
_cell_length_c    20.2884 
_cell_angle_alpha  90.000 
_cell_angle_beta   93.428 
_cell_angle_gamma  90.000 
 
_shelx_F_squared_multiplier     1.000 
 
loop_ 
 _refln_index_h 
 _refln_index_k 
 _refln_index_l 
 _refln_F_squared_calc 
 _refln_F_squared_meas 
 _refln_F_squared_sigma 
 _refln_observed_status 
   1   0   0    30819.32    34754.76   1290.26 o 
   2   0   0        3.80       17.72      4.96 o 
   3   0   0     1021.81      859.93     48.95 o 
   4   0   0    11765.95    11527.21    522.66 o 
   5   0   0       27.60       30.96     14.76 o 
   6   0   0      466.65      527.33     43.91 o 
   7   0   0      606.08      474.06     46.79 o 
   8   0   0      171.11      210.93     36.36 o 
   9   0   0        4.02       -7.56     20.52 o 
  10   0   0        0.86      -18.00     21.24 o 
  11   0   0      348.76      371.83     56.15 o 
  12   0   0       47.96       65.15     34.56 o 
  13   0   0      201.94      230.73     56.15 o 
   1   1   0        2.30        3.32      0.68 o 
   2   1   0     3862.94     3734.22     62.74 o 
   3   1   0     5542.63     5920.01    221.28 o 
   4   1   0     1501.26     1428.94     47.02 o 
   5   1   0      129.16      126.28      7.07 o 
   6   1   0     1984.31     1943.20     47.69 o 
   7   1   0      711.44      686.40     20.45 o 
   8   1   0        0.91       -2.60     13.17 o 
   9   1   0       69.71       70.13     20.99 o 
  10   1   0       13.29       38.13     19.47 o 
  11   1   0       26.91        4.89     20.83 o 
  12   1   0       19.04       33.81     23.20 o 
  13   1   0       14.68        3.39     25.65 o 
   0   2   0     7812.15     7320.37    157.08 o 
   1   2   0     4111.67     3913.89     64.66 o 
   2   2   0     4504.22     4415.76     86.34 o 
   3   2   0     3316.89     3331.03     75.85 o 
   4   2   0     4976.73     5192.82     93.87 o 
   5   2   0      591.26      595.13     12.26 o 
   6   2   0       81.12       60.37      3.52 o 
   7   2   0      148.74      163.60      9.63 o 
   8   2   0      977.24      951.29     35.38 o 
   9   2   0        2.75        4.23      8.78 o 
  10   2   0        0.03        7.04      6.23 o 
  11   2   0       96.99       97.71     25.58 o 
  12   2   0        3.61       10.46     22.47 o 
  13   2   0        2.76      -30.96     30.96 o 
   1   3   0     5839.16     5391.86     95.84 o 
   2   3   0    11566.19    11001.90    193.94 o 
   3   3   0        0.03       -4.96      4.96 o 
   4   3   0     4781.29     5190.19    124.22 o 
   5   3   0      584.48      547.71     14.08 o 
   6   3   0      492.38      420.39     13.44 o 
   7   3   0      124.22      124.43      5.74 o 
   8   3   0     1518.86     1432.76     30.65 o 
   9   3   0      783.71      708.81     17.96 o 
  10   3   0       23.08       32.08     12.97 o 
  11   3   0        3.16        3.23      9.18 o 
  12   3   0       20.88       -6.44     10.44 o 
  13   3   0       44.67       66.59     40.67 o 
   0   4   0     5710.34     5121.22    159.33 o 
   1   4   0       47.89       58.16      5.49 o 
   2   4   0      248.05      258.03      8.26 o 
   3   4   0     2553.81     2574.81     49.78 o 
   4   4   0     2749.39     2886.60     59.58 o 
   5   4   0     1246.11     1418.85     35.19 o 
   6   4   0       62.93       72.61      8.63 o 
   7   4   0      271.11      268.56     10.36 o 
   8   4   0      164.95      158.63      9.73 o 
   9   4   0       24.83       19.95      6.14 o 
  10   4   0       70.07       72.16     10.91 o 
  11   4   0       58.33       59.71     13.52 o 
  12   4   0       52.35       71.10     28.62 o 
   1   5   0      438.09      389.51     13.85 o 
   2   5   0     4527.55     4383.17     80.60 o 
   3   5   0     1193.34     1183.44     23.35 o 
   4   5   0      722.96      641.86     15.95 o 
   5   5   0       27.44       27.57      7.65 o 
   6   5   0       74.67       91.61      9.88 o 
   7   5   0       62.95       79.87      7.57 o 
   8   5   0       32.52       24.42      7.19 o 
   9   5   0        5.04        6.24      6.21 o 
  10   5   0        4.32        3.71      8.10 o 
  11   5   0       10.90       16.12      9.09 o 
  12   5   0        8.50      -20.28     23.40 o 
   0   6   0     1406.54     1482.99     85.85 o 
   1   6   0      251.11      264.21     11.92 o 
   2   6   0      766.63      686.67     21.07 o 
   3   6   0        2.67       -1.05      4.20 o 
   4   6   0       93.77       80.11      5.87 o 
   5   6   0       12.90        7.01      5.02 o 
   6   6   0      143.90      153.87     10.84 o 
   7   6   0        5.84       -6.16      6.81 o 
   8   6   0      152.02      135.71     10.43 o 
   9   6   0       70.66       64.47     15.45 o 
  10   6   0       43.38       44.89     11.15 o 
  11   6   0        3.59       10.16     10.09 o 
  12   6   0        0.00        1.07     10.35 o 
   1   7   0      559.39      499.44     18.26 o 
   2   7   0        0.88       -0.85      5.64 o 
   3   7   0       94.27       89.93      7.79 o 
   4   7   0      151.76      193.23     14.83 o 
   5   7   0       29.88       22.18      6.09 o 
   6   7   0       24.12       33.15     13.48 o 
   7   7   0       42.17       39.29     12.14 o 
   8   7   0      295.47      273.29     18.15 o 
   9   7   0       99.93      130.74     14.57 o 
  10   7   0        6.68       25.47     10.95 o 
  11   7   0       21.92       17.21     13.68 o 
  12   7   0       75.31       92.92     19.50 o 
   0   8   0      682.30      802.77     36.37 o 
   1   8   0       64.17       41.98      7.94 o 
   2   8   0      162.83      187.25     12.21 o 
   3   8   0       67.64       53.22      7.53 o 
   4   8   0       22.62       31.56      9.96 o 
   5   8   0       28.89       32.06     10.75 o 
   6   8   0      307.30      322.20     20.16 o 
   7   8   0       10.30       18.72      9.76 o 
   8   8   0      106.15      114.69     14.38 o 
   9   8   0        1.93      -10.14     10.14 o 
  10   8   0        0.43       -9.37     10.99 o 
  11   8   0        0.94       13.75     11.87 o 
   1   9   0       17.47       12.23      7.48 o 
   2   9   0      173.10      165.58     18.08 o 
   3   9   0       98.57       82.03      9.76 o 
   4   9   0       10.97       11.57      7.15 o 
   5   9   0       13.04       31.27     13.97 o 
   6   9   0      110.45      144.48     16.03 o 
   7   9   0      314.22      283.15     20.16 o 
   8   9   0        3.51        8.07     10.01 o 
   9   9   0        9.61       -6.04     10.83 o 
  10   9   0        5.35       10.52     14.95 o 
  11   9   0       19.83       28.53     13.55 o 
   0  10   0      872.79      892.80     42.93 o 
   1  10   0       29.37       43.51      9.69 o 
   2  10   0      447.04      430.03     20.14 o 
   3  10   0      515.01      548.23     29.95 o 
   4  10   0      335.38      375.40     19.45 o 
   5  10   0      246.55      233.33     42.44 o 
   6  10   0       54.91       37.05     14.76 o 
   7  10   0        0.46       -9.79      9.86 o 
   8  10   0       10.04       -2.83     11.05 o 
   9  10   0        0.00       -5.00     11.43 o 
  10  10   0        9.88       23.63     13.29 o 
  11  10   0        3.89       27.03     14.61 o 
   1  11   0        2.95       -7.89      7.89 o 
   2  11   0      563.96      573.30     24.42 o 
   3  11   0       34.22       37.53     18.18 o 
   4  11   0       26.83       27.23     11.42 o 
   5  11   0        3.60       -3.87      9.97 o 
   6  11   0        4.19        1.32     10.78 o 
   7  11   0       30.67       34.04     13.34 o 
   8  11   0        0.04        8.42     15.32 o 
   9  11   0       13.67       33.46     21.89 o 
  10  11   0       96.53      112.90     18.54 o 
   0  12   0       78.64      103.90     30.96 o 
   1  12   0       11.50       28.34      9.80 o 
   2  12   0      120.78      166.79     15.72 o 
   3  12   0        1.38        6.14      9.09 o 
   4  12   0      334.51      382.86     24.61 o 
   5  12   0        0.03       -1.01     10.85 o 
   6  12   0       11.28       -1.37     11.05 o 
   7  12   0       49.82       56.37     15.65 o 
   8  12   0       98.41       86.23     16.86 o 
   9  12   0       11.63       14.08     13.91 o 
   1  13   0      108.10       99.37     15.84 o 
   2  13   0      137.05      163.53     16.02 o 
   3  13   0        5.15        4.96     11.05 o 
   4  13   0       29.19       11.57     12.35 o 
   5  13   0       20.34       13.16     12.50 o 
   6  13   0       13.13       10.52     20.09 o 
   7  13   0       15.04       14.94     13.13 o 
   8  13   0       19.32       42.13     15.60 o 
   9  13   0       13.19       46.02     16.30 o 
   0  14   0      487.37      550.89     38.38 o 
   1  14   0       43.41       48.98     24.00 o 
   2  14   0        1.46        6.74     11.77 o 
   3  14   0        7.16       -4.85     11.36 o 
   4  14   0       68.58       94.77     24.20 o 
   5  14   0        3.69       22.11     12.92 o 
   6  14   0       41.04       40.00     15.62 o 
   7  14   0        3.87       26.68     15.29 o 
   8  14   0        7.42      -12.26     13.98 o 
   1  15   0        8.23       24.11     14.46 o 
   2  15   0      252.66      285.10     45.71 o 
   3  15   0      104.56      107.83     23.69 o 
   4  15   0        0.26       -0.59     16.45 o 
   5  15   0      122.19      169.80     27.26 o 
   6  15   0      364.78      501.58     40.83 o 
   7  15   0      152.67      186.23     32.94 o 
   0  16   0      203.70      177.46     44.63 o 
   1  16   0        5.65       24.48     30.24 o 
   2  16   0       50.91       60.93     21.83 o 
   3  16   0       58.27       68.61     22.14 o 
   4  16   0      107.88      123.20     50.57 o 
   5  16   0       64.57       86.77     23.26 o 
   1  17   0        0.11       56.15     37.44 o 
   2  17   0        0.17        5.76     29.16 o 
   3  17   0       19.08       26.88     22.33 o 
 -13   1   1        0.29      -25.11     37.26 o 
 -12   1   1       88.16       86.42     27.69 o 
 -11   1   1       27.10       58.20     23.63 o 
 -10   1   1      325.18      347.16     35.12 o 
  -9   1   1      472.67      416.43     39.60 o 
  -8   1   1        3.40        5.63      5.95 o 
  -7   1   1      371.28      359.02     14.28 o 
  -6   1   1      955.75      873.37     23.99 o 
  -5   1   1     1689.56     1939.06     46.60 o 
  -4   1   1      566.70      671.52     15.71 o 
  -3   1   1        0.33        8.00      3.34 o 
  -2   1   1     6500.68     7185.93    183.50 o 
  -1   1   1      247.78      248.15     10.06 o 
   0   1   1       38.84       48.60      1.56 o 
   1   1   1       73.45       96.05      2.51 o 
   2   1   1     1863.75     1744.63     25.99 o 
   3   1   1      323.23      279.71      6.30 o 
   4   1   1      177.86      188.59      7.60 o 
   5   1   1      407.89      482.94     14.86 o 
   6   1   1      621.61      596.50     18.23 o 
   7   1   1       67.59       83.71     10.18 o 
   8   1   1       52.67       47.60      7.98 o 
   9   1   1      464.00      431.31     15.88 o 
  10   1   1       21.14       -2.36     55.07 o 
  11   1   1       16.89        1.67     18.95 o 
  12   1   1        7.59       63.36     24.04 o 
  13   1   1       15.37       12.21     27.35 o 
 -13   2   1       78.69       70.84     28.71 o 
 -12   2   1       54.33       81.89     28.13 o 
 -11   2   1      130.37      150.02     29.01 o 
 -10   2   1       23.93       35.24      9.45 o 
  -9   2   1      458.24      407.51     16.16 o 
  -8   2   1      600.13      546.30     19.18 o 
  -7   2   1      101.16      106.70     13.03 o 
  -6   2   1      834.85      761.90     15.30 o 
  -5   2   1      614.48      468.42     10.36 o 
  -4   2   1      422.59      508.91     12.82 o 
  -3   2   1      179.96      236.16     10.83 o 
  -2   2   1     2690.98     2680.54     75.04 o 
  -1   2   1     4112.85     4029.33     66.55 o 
   0   2   1     6571.86     5991.13     91.28 o 
   1   2   1      139.43      154.12      4.80 o 
   2   2   1     7745.42     7501.75    141.35 o 
   3   2   1     1458.52     1484.92     26.42 o 
   4   2   1     4069.51     4075.65     68.46 o 
   5   2   1     2579.73     2694.37     46.43 o 
   6   2   1      789.56      787.58     17.65 o 
   7   2   1      929.47      828.07     18.80 o 
   8   2   1     1207.65     1197.05     33.99 o 
   9   2   1       77.06      110.22     10.24 o 
  10   2   1       14.15        5.60      5.98 o 
  11   2   1       31.94       46.74      9.18 o 
  12   2   1      166.72      189.70     46.43 o 
  13   2   1        8.62       15.48     33.48 o 
 -13   3   1       68.54       78.11     41.03 o 
 -12   3   1       36.16        7.48     10.30 o 
 -11   3   1        0.10        8.02      9.11 o 
 -10   3   1        8.58      -17.08     24.57 o 
  -9   3   1       15.96       20.35      7.62 o 
  -8   3   1      336.01      341.41     13.28 o 
  -7   3   1      475.33      494.54     12.08 o 
  -6   3   1     2591.12     2420.67     45.64 o 
  -5   3   1       30.18       39.74      4.27 o 
  -4   3   1       88.14       89.18      5.03 o 
  -3   3   1    18492.97    19167.00    363.08 o 
  -2   3   1    17495.08    17819.52    368.44 o 
  -1   3   1     6287.66     5769.50    102.38 o 
   0   3   1      662.39      587.77     12.93 o 
   1   3   1     1093.49      879.86     16.73 o 
   2   3   1     4023.34     3684.43     66.95 o 
   3   3   1      330.71      373.63      9.55 o 
   4   3   1      647.90      582.00     18.15 o 
   5   3   1      104.98       80.43      4.60 o 
   6   3   1     1397.41     1487.50     27.94 o 
   7   3   1       13.77        9.43      4.41 o 
   8   3   1      125.36      106.70      8.05 o 
   9   3   1      750.61      696.78     17.80 o 
  10   3   1       60.68       61.76     11.72 o 
  11   3   1       20.09        5.89     23.94 o 
  12   3   1        4.73       -8.44     12.42 o 
  13   3   1       64.43       21.24     36.72 o 
 -13   4   1        2.77       10.08     32.40 o 
 -12   4   1        0.03       -0.63     11.52 o 
 -11   4   1       27.76       24.91     12.78 o 
 -10   4   1      291.96      280.67     28.87 o 
  -9   4   1      619.26      592.76     18.56 o 
  -8   4   1      182.80      176.60     11.12 o 
  -7   4   1      239.49      201.28      8.04 o 
  -6   4   1        0.37       -3.20      4.27 o 
  -5   4   1      301.94      337.87     19.46 o 
  -4   4   1       57.03       39.75      4.91 o 
  -3   4   1     1966.87     2079.47     40.00 o 
  -2   4   1     1715.69     1673.39     32.57 o 
  -1   4   1       47.71       34.16      4.26 o 
   0   4   1      332.91      323.62     11.73 o 
   1   4   1     1491.72     1628.22     34.80 o 
   2   4   1      127.37      158.15      9.64 o 
   3   4   1     2657.79     2874.75     53.85 o 
   4   4   1     2519.06     2737.63     56.64 o 
   5   4   1       27.20        7.76      5.63 o 
   6   4   1        9.89        6.60      5.02 o 
   7   4   1       32.99       29.09      4.79 o 
   8   4   1       15.55       12.55      4.55 o 
   9   4   1      102.42      113.05      8.46 o 
  10   4   1       33.33       16.17     12.99 o 
  11   4   1      122.80       97.34     28.62 o 
  12   4   1        2.00        0.37     15.12 o 
 -12   5   1       35.25       43.66     21.96 o 
 -11   5   1       64.49       56.86     10.70 o 
 -10   5   1      108.19      152.98     23.33 o 
  -9   5   1       15.41        8.56     13.38 o 
  -8   5   1       13.05       10.86      4.74 o 
  -7   5   1      384.90      349.69     13.48 o 
  -6   5   1       71.60       67.73      7.08 o 
  -5   5   1      121.23      152.64      9.57 o 
  -4   5   1      173.12      189.47      8.84 o 
  -3   5   1      790.31      804.25     17.35 o 
  -2   5   1        0.41       -3.73      3.73 o 
  -1   5   1      830.13      916.30     25.01 o 
   0   5   1        6.75       17.64      6.03 o 
   1   5   1      612.70      614.85     20.00 o 
   2   5   1     1022.07      998.21     21.91 o 
   3   5   1       27.00       30.52      4.19 o 
   4   5   1      122.93       96.08      7.58 o 
   5   5   1       39.03       33.59      7.49 o 
   6   5   1        4.67       -3.22      7.20 o 
   7   5   1      126.06      123.28      7.37 o 
   8   5   1       30.65       27.67      5.72 o 
   9   5   1       41.71       33.94      7.14 o 
  10   5   1        1.87        4.34      7.91 o 
  11   5   1       15.53       15.19      9.06 o 
  12   5   1       37.56       19.06     14.40 o 
 -12   6   1       91.78       73.99     12.69 o 
 -11   6   1       85.28      107.38     15.16 o 
 -10   6   1       53.42       41.08     11.24 o 
  -9   6   1       29.39       26.04     11.74 o 
  -8   6   1      433.37      422.04     17.65 o 
  -7   6   1       85.21      112.76     10.16 o 
  -6   6   1       14.90       20.83      7.96 o 
  -5   6   1      274.21      249.80     10.50 o 
  -4   6   1      396.99      310.47     10.28 o 
  -3   6   1       20.01       31.64      5.09 o 
  -2   6   1     2174.55     2078.41     50.74 o 
  -1   6   1      312.34      393.29     14.92 o 
   0   6   1     2226.91     2036.92     49.89 o 
   1   6   1       11.43        5.82      4.66 o 
   2   6   1      451.77      473.72     14.84 o 
   3   6   1     2921.86     2751.35     53.24 o 
   4   6   1       91.97      104.93      8.87 o 
   5   6   1       25.09       20.22      5.51 o 
   6   6   1      497.19      433.17     20.31 o 
   7   6   1      322.36      343.28     14.49 o 
   8   6   1       30.11       40.36      9.40 o 
   9   6   1        8.60        6.12     13.32 o 
  10   6   1      122.79      136.93     14.28 o 
  11   6   1       59.87       83.03     13.26 o 
  12   6   1       15.28       21.57     13.82 o 
 -12   7   1        3.66       17.96     16.28 o 
 -11   7   1      137.27      143.07     15.93 o 
 -10   7   1       58.74       57.36     12.94 o 
  -9   7   1        4.34        6.05      9.45 o 
  -8   7   1       13.80       20.01      9.84 o 
  -7   7   1        7.36        1.00      8.56 o 
  -6   7   1       16.61        1.41      8.95 o 
  -5   7   1      193.12      201.46     10.25 o 
  -4   7   1       13.30        5.32      5.25 o 
  -3   7   1      124.85      128.21      8.69 o 
  -2   7   1      716.92      714.31     32.42 o 
  -1   7   1     1061.65      965.36     28.15 o 
   0   7   1      969.23      838.31     25.41 o 
   1   7   1      219.83      204.06     13.72 o 
   2   7   1       45.40       26.20      8.25 o 
   3   7   1      143.14      188.78     14.20 o 
   4   7   1     1545.79     1443.12     31.64 o 
   5   7   1      478.42      507.50     16.23 o 
   6   7   1      555.22      477.40     24.92 o 
   7   7   1       44.81       44.45     10.56 o 
   8   7   1       43.99       39.22     10.58 o 
   9   7   1        0.59       -0.91      9.61 o 
  10   7   1       69.28       85.89     17.78 o 
  11   7   1        1.41       -7.30     10.50 o 
  12   7   1       39.79       35.66     19.69 o 
 -11   8   1       30.35       17.21     12.23 o 
 -10   8   1       32.44       45.02     13.60 o 
  -9   8   1        4.71       -6.48      9.66 o 
  -8   8   1       17.00       14.06     12.21 o 
  -7   8   1      206.99      194.38     16.36 o 
  -6   8   1      121.60      114.06     14.10 o 
  -5   8   1        6.91        4.26      9.01 o 
  -4   8   1        0.18       -5.78      5.78 o 
  -3   8   1       23.52       43.75      7.34 o 
  -2   8   1      108.97      113.28     10.32 o 
  -1   8   1      109.65      125.16     10.29 o 
   0   8   1       13.38        9.53      7.64 o 
   1   8   1      266.47      262.94     13.94 o 
   2   8   1      522.61      430.73     15.63 o 
   3   8   1       60.56       72.87      8.14 o 
   4   8   1      229.67      254.78     12.65 o 
   5   8   1      329.25      301.97     16.25 o 
   6   8   1      275.09      228.33     26.58 o 
   7   8   1       59.32       34.15     10.97 o 
   8   8   1       31.77       22.34     13.16 o 
   9   8   1        2.78      -12.48     12.48 o 
  10   8   1       11.21       17.42     11.51 o 
  11   8   1       12.58       32.87     12.27 o 
 -11   9   1       70.47       88.84     15.55 o 
 -10   9   1      314.01      367.35     24.57 o 
  -9   9   1       59.90       71.35     20.04 o 
  -8   9   1      118.95      140.41     23.25 o 
  -7   9   1        0.06       -0.27      9.37 o 
  -6   9   1     1339.81     1263.47     45.28 o 
  -5   9   1      183.54      201.07     22.53 o 
  -4   9   1        3.61        8.02      7.23 o 
  -3   9   1       28.78       38.81      7.87 o 
  -2   9   1      934.83      762.36     26.09 o 
  -1   9   1        0.75       -1.99      7.17 o 
   0   9   1       27.08       14.72      7.26 o 
   1   9   1       54.52       60.47      9.51 o 
   2   9   1       64.34       58.16      8.09 o 
   3   9   1      114.58      132.73     12.59 o 
   4   9   1      508.86      492.82     18.75 o 
   5   9   1     1295.16     1205.15     43.06 o 
   6   9   1        0.20        2.69     16.16 o 
   7   9   1      110.95      132.66     23.38 o 
   8   9   1       25.07       34.09     11.85 o 
   9   9   1      151.37      156.27     17.37 o 
  10   9   1        0.28        3.52     11.32 o 
  11   9   1       14.73       26.08     26.77 o 
 -11  10   1       31.18       33.13     14.86 o 
 -10  10   1        7.52       20.78     13.28 o 
  -9  10   1        0.21        3.02     12.28 o 
  -8  10   1       84.81       81.81     15.04 o 
  -7  10   1      329.89      311.21     22.24 o 
  -6  10   1      124.31      103.91     20.08 o 
  -5  10   1        5.91       25.94     10.97 o 
  -4  10   1      689.06      660.24     26.42 o 
  -3  10   1      486.42      517.46     21.11 o 
  -2  10   1        3.73        3.74      7.57 o 
  -1  10   1        0.21       -7.17      7.17 o 
   0  10   1      203.90      212.62     15.12 o 
   1  10   1       21.84       15.86      8.67 o 
   2  10   1        0.32        1.83      6.55 o 
   3  10   1       69.04       77.90      9.93 o 
   4  10   1       81.82       54.84     19.74 o 
   5  10   1      299.11      304.63     20.82 o 
   6  10   1      206.27      187.87     17.95 o 
   7  10   1        6.00       -4.22     10.31 o 
   8  10   1        8.40        0.85     10.91 o 
   9  10   1       54.75       38.00     13.79 o 
  10  10   1      184.99      207.04     23.06 o 
 -10  11   1       61.02       88.53     25.79 o 
  -9  11   1       27.68       36.45     14.07 o 
  -8  11   1        8.99       11.32     12.31 o 
  -7  11   1        9.62       12.68     11.71 o 
  -6  11   1       56.71       51.60     13.13 o 
  -5  11   1       56.20       47.84     13.14 o 
  -4  11   1       11.79       22.31     11.54 o 
  -3  11   1     1336.02     1266.63     40.06 o 
  -2  11   1      789.24      779.28     36.10 o 
  -1  11   1       92.24       77.77     11.45 o 
   0  11   1      131.38      135.35     13.35 o 
   1  11   1       99.33      100.31     12.62 o 
   2  11   1      146.01      168.50     20.95 o 
   3  11   1       20.60       19.23     12.37 o 
   4  11   1        0.50       -9.24      9.24 o 
   5  11   1       19.15       13.03     11.21 o 
   6  11   1       37.58       48.00     12.95 o 
   7  11   1       61.30       49.72     13.38 o 
   8  11   1       43.28       48.10     13.66 o 
   9  11   1       12.86        9.92     12.83 o 
  10  11   1       41.93       56.44     19.33 o 
  -9  12   1       44.96       35.61     15.27 o 
  -8  12   1       62.12       74.58     16.47 o 
  -7  12   1        0.38       -1.68     15.07 o 
  -6  12   1        0.00       -4.64     10.51 o 
  -5  12   1      104.09      107.23     20.71 o 
  -4  12   1      301.64      313.31     22.50 o 
  -3  12   1      147.33      119.25     13.91 o 
  -2  12   1      649.07      628.56     26.88 o 
  -1  12   1      209.97      206.30     16.31 o 
   0  12   1      351.77      396.12     28.31 o 
   1  12   1      131.18      133.61     14.04 o 
   2  12   1      758.61      721.28     25.27 o 
   3  12   1      162.62      173.16     15.22 o 
   4  12   1      161.86      162.15     17.95 o 
   5  12   1       56.10       36.69     13.57 o 
   6  12   1       77.63       89.04     16.16 o 
   7  12   1       27.60       26.66     12.67 o 
   8  12   1        7.33       19.07     13.31 o 
   9  12   1       11.08       17.11     14.04 o 
  -9  13   1       16.92       32.12     15.86 o 
  -8  13   1        5.81       24.45     15.36 o 
  -7  13   1        1.52       12.56     13.35 o 
  -6  13   1       71.17       57.45     14.89 o 
  -5  13   1       40.14       39.86     21.83 o 
  -4  13   1       18.72       13.14     12.96 o 
  -3  13   1      179.78      234.20     25.14 o 
  -2  13   1      997.92      994.37     49.00 o 
  -1  13   1       26.26       26.99     10.58 o 
   0  13   1       96.94       78.14     13.20 o 
   1  13   1      418.16      406.25     22.78 o 
   2  13   1     1888.32     1849.46     54.50 o 
   3  13   1       78.56       42.16     13.16 o 
   4  13   1      332.35      296.96     35.12 o 
   5  13   1       66.65       79.81     15.99 o 
   6  13   1       44.44       51.73     14.45 o 
   7  13   1        8.03        9.66     20.71 o 
   8  13   1       56.29       67.21     29.63 o 
   9  13   1       41.58       58.71     17.21 o 
  -8  14   1       81.08       82.95     18.78 o 
  -7  14   1       21.62       51.24     16.62 o 
  -6  14   1       21.17       20.71     13.87 o 
  -5  14   1       44.82       11.74     13.41 o 
  -4  14   1      397.58      397.15     27.44 o 
  -3  14   1        0.01       20.50     13.09 o 
  -2  14   1      133.77      144.14     32.76 o 
  -1  14   1        1.34       18.21     13.19 o 
   0  14   1        1.35       18.46     10.75 o 
   1  14   1      126.80      183.47     20.81 o 
   2  14   1      130.07      194.47     20.98 o 
   3  14   1        2.39        0.30     14.01 o 
   4  14   1       90.51       98.77     17.43 o 
   5  14   1       99.10      101.80     17.38 o 
   6  14   1       19.88       20.81     14.08 o 
   7  14   1        0.15       -3.33     13.34 o 
   8  14   1        7.09       45.49     17.17 o 
  -7  15   1        0.57       27.80     15.87 o 
  -6  15   1        0.59       12.24     18.33 o 
  -5  15   1        3.47        4.19     13.53 o 
  -4  15   1       31.25       33.86     14.98 o 
  -3  15   1       91.81       68.89     16.27 o 
  -2  15   1        1.75       -4.17     25.67 o 
  -1  15   1       14.56       30.73     14.48 o 
   0  15   1       25.87       32.45     19.52 o 
   1  15   1       12.55       39.49     15.24 o 
   2  15   1       25.48       31.01     23.22 o 
   3  15   1       35.02       30.32     18.77 o 
   4  15   1        7.67       18.60     17.03 o 
   5  15   1        0.00       17.62     17.27 o 
   6  15   1        7.49        6.85     17.94 o 
   7  15   1        4.43       25.33     36.00 o 
  -5  16   1        1.77        5.04     19.37 o 
  -4  16   1       98.74      159.82     28.48 o 
  -3  16   1       73.92      119.69     24.71 o 
  -2  16   1       12.11       21.13     18.24 o 
  -1  16   1        6.44       18.36     27.36 o 
   0  16   1      170.52      225.15     33.72 o 
   1  16   1      100.07       90.60     23.22 o 
   2  16   1       63.25       56.16     22.86 o 
   3  16   1      172.89      214.33     29.88 o 
   4  16   1      132.60      131.09     26.12 o 
   5  16   1        4.33       11.51     19.58 o 
  -3  17   1       62.24       61.74     23.40 o 
  -2  17   1       31.65       62.27     34.56 o 
  -1  17   1       30.95       46.07     39.24 o 
   1  17   1       58.15      126.70     44.99 o 
   2  17   1       59.04      133.54     40.67 o 
   3  17   1        3.06       37.90     23.21 o 
 -13   0   2       32.68        2.88     34.92 o 
 -12   0   2       21.21       19.44     31.32 o 
 -11   0   2       35.67       29.16     29.52 o 
 -10   0   2        5.00      -19.44     22.68 o 
  -9   0   2       32.72        8.28     23.76 o 
  -8   0   2     1329.67     1204.05     81.71 o 
  -7   0   2      222.75      192.94     32.40 o 
  -6   0   2     3332.35     3125.13    159.46 o 
  -5   0   2     1995.70     1618.72     88.91 o 
  -4   0   2      154.96      145.44      5.28 o 
  -3   0   2     1813.60     1836.24     86.48 o 
  -2   0   2       85.03      124.98      3.45 o 
  -1   0   2     3808.04     3591.54     69.56 o 
   0   0   2    19849.34    18735.56    324.37 o 
   1   0   2      303.07      328.04     13.58 o 
   2   0   2       32.65       25.61      2.41 o 
   3   0   2    14193.71    14104.93    303.51 o 
   4   0   2     1020.86      993.95     23.78 o 
   5   0   2      127.05      162.78     11.10 o 
   6   0   2     2733.46     2634.18     70.47 o 
   7   0   2     1398.11     1343.71     38.86 o 
   8   0   2      113.73      110.62     12.87 o 
   9   0   2       81.47       81.35     30.60 o 
  10   0   2      548.15      362.12     49.67 o 
  11   0   2      117.91      135.34     40.67 o 
  12   0   2       90.37       55.43     37.80 o 
  13   0   2        0.25       -0.72     36.72 o 
 -13   1   2       66.15       71.74     28.31 o 
 -12   1   2        4.96       15.71     22.38 o 
 -11   1   2      100.12      138.37     42.83 o 
 -10   1   2       14.84        5.63     16.89 o 
  -9   1   2       84.83       73.39      9.83 o 
  -8   1   2       25.52       19.36      4.96 o 
  -7   1   2      141.00      134.05      7.65 o 
  -6   1   2      208.02      220.77     11.45 o 
  -5   1   2      414.85      526.83     13.55 o 
  -4   1   2     3078.21     3423.81     53.47 o 
  -3   1   2      962.88      980.23     17.75 o 
  -2   1   2    25416.06    27394.92    770.29 o 
  -1   1   2    20178.38    19658.37    253.54 o 
   0   1   2    30664.60    29303.16    414.64 o 
   1   1   2       50.88       78.53      1.98 o 
   2   1   2     1649.56     1652.96     24.67 o 
   3   1   2      882.81      865.68     16.13 o 
   4   1   2     5524.32     5248.99     81.23 o 
   5   1   2        4.23        5.64      2.20 o 
   6   1   2      775.22      785.53     19.09 o 
   7   1   2      534.55      615.32     14.69 o 
   8   1   2      103.34      101.83      5.53 o 
   9   1   2      328.23      320.88     13.81 o 
  10   1   2        5.73       10.87      6.89 o 
  11   1   2       32.49       30.49     20.87 o 
  12   1   2       29.71        8.92     23.94 o 
  13   1   2        9.25        5.40     36.00 o 
 -13   2   2       44.02       33.48     30.06 o 
 -12   2   2       39.08       41.08     23.06 o 
 -11   2   2        8.35        7.11      7.88 o 
 -10   2   2        3.92        6.38      5.66 o 
  -9   2   2      373.56      320.42     19.73 o 
  -8   2   2       95.12       86.55      8.13 o 
  -7   2   2      230.22      249.39     11.46 o 
  -6   2   2       48.43       36.36      3.47 o 
  -5   2   2      369.65      314.64      9.15 o 
  -4   2   2      128.38      163.41      5.36 o 
  -3   2   2      442.25      517.23     16.96 o 
  -2   2   2     2806.72     3027.61     98.31 o 
  -1   2   2       91.98       82.75      2.96 o 
   0   2   2     1630.96     1556.02     25.12 o 
   1   2   2     4145.04     3830.98     59.71 o 
   2   2   2     5339.48     5088.13     90.44 o 
   3   2   2     4843.35     4821.13     74.29 o 
   4   2   2     1551.28     1826.98     34.44 o 
   5   2   2      655.63      816.39     16.37 o 
   6   2   2       34.28       57.54      5.27 o 
   7   2   2      688.61      719.47     17.19 o 
   8   2   2      518.47      542.54     14.36 o 
   9   2   2      428.19      374.39     11.45 o 
  10   2   2       60.14       40.12     14.30 o 
  11   2   2       19.89       30.32     27.54 o 
  12   2   2        1.67       10.44     29.88 o 
  13   2   2       16.02      -30.60     30.60 o 
 -13   3   2        0.00       -5.40     29.52 o 
 -12   3   2        0.83        3.23      9.58 o 
 -11   3   2        8.22        1.11     15.19 o 
 -10   3   2       47.64       70.86     12.54 o 
  -9   3   2        8.16        4.58      4.59 o 
  -8   3   2      448.07      399.10     13.24 o 
  -7   3   2       76.82       62.67      7.14 o 
  -6   3   2       57.54       47.19      7.43 o 
  -5   3   2       63.37       88.56      6.76 o 
  -4   3   2        9.35       -2.97      3.15 o 
  -3   3   2      104.65      143.06      5.41 o 
  -2   3   2     8774.83     8282.73    135.77 o 
  -1   3   2    16425.41    15402.48    250.11 o 
   0   3   2     1028.34      997.71     24.74 o 
   1   3   2     1509.03     1250.60     22.83 o 
   2   3   2      842.71      932.36     17.94 o 
   3   3   2      440.06      429.56     12.77 o 
   4   3   2     1159.54     1178.08     22.13 o 
   5   3   2      774.37      860.40     18.62 o 
   6   3   2      953.29      967.81     20.72 o 
   7   3   2      918.92      896.28     19.69 o 
   8   3   2      747.02      717.16     19.06 o 
   9   3   2      217.60      193.13      8.83 o 
  10   3   2       32.30       28.25      8.78 o 
  11   3   2       59.74       58.07     12.30 o 
  12   3   2       59.32       73.41     22.50 o 
  13   3   2        0.00       35.28     34.92 o 
 -13   4   2       70.88      109.43     45.71 o 
 -12   4   2       45.74       43.32     22.50 o 
 -11   4   2       27.77        9.36     10.37 o 
 -10   4   2        7.11       -1.30     10.70 o 
  -9   4   2       89.47      114.97      8.73 o 
  -8   4   2      621.65      599.75     16.77 o 
  -7   4   2        5.90       -0.68      4.57 o 
  -6   4   2      188.29      213.91     12.28 o 
  -5   4   2     2991.04     3118.93    112.97 o 
  -4   4   2     3867.70     4145.06     80.33 o 
  -3   4   2     1460.57     1514.90     30.32 o 
  -2   4   2      371.04      407.10     11.03 o 
  -1   4   2      363.38      328.11     10.76 o 
   0   4   2      287.09      280.21     10.78 o 
   1   4   2     1462.48     1318.62     26.55 o 
   2   4   2     1187.23     1026.72     20.09 o 
   3   4   2      680.97      853.77     18.90 o 
   4   4   2      158.83      201.84      9.67 o 
   5   4   2       44.35       50.40      5.29 o 
   6   4   2     1590.90     1357.31     28.30 o 
   7   4   2      778.35      717.44     17.47 o 
   8   4   2       51.98       49.31      5.28 o 
   9   4   2       15.37       29.08     13.75 o 
  10   4   2      112.19      117.68     11.87 o 
  11   4   2        0.04        4.94      7.83 o 
  12   4   2        6.35       -8.01     11.26 o 
 -12   5   2        0.19       -4.18     12.62 o 
 -11   5   2       28.72       41.82     10.44 o 
 -10   5   2       28.84       26.54      9.89 o 
  -9   5   2        0.01        1.14      6.04 o 
  -8   5   2       14.62        2.44      5.45 o 
  -7   5   2        3.86       11.91      5.61 o 
  -6   5   2      537.50      627.27     25.26 o 
  -5   5   2        3.70        4.36      3.91 o 
  -4   5   2      230.93      186.09      7.99 o 
  -3   5   2      331.83      250.35      8.47 o 
  -2   5   2     2395.49     2377.19     49.99 o 
  -1   5   2       52.40       60.22      6.22 o 
   0   5   2     1373.17     1439.18     36.13 o 
   1   5   2     1811.10     1531.90     33.98 o 
   2   5   2     2240.07     1867.12     36.98 o 
   3   5   2      141.28      106.33      5.82 o 
   4   5   2      933.46     1082.10     23.74 o 
   5   5   2       81.56       71.56      6.69 o 
   6   5   2        0.08       -2.09      4.78 o 
   7   5   2        6.32        3.02      4.93 o 
   8   5   2       63.79       39.30      6.06 o 
   9   5   2      121.48      112.62     12.05 o 
  10   5   2       96.92       85.25     11.52 o 
  11   5   2        1.34        6.60      9.11 o 
  12   5   2      121.35      157.61     14.00 o 
 -12   6   2       53.14       50.53     12.12 o 
 -11   6   2        9.13       16.42     10.42 o 
 -10   6   2       46.01       76.04     12.37 o 
  -9   6   2       41.68       50.56     11.03 o 
  -8   6   2       33.94       26.79      7.96 o 
  -7   6   2       40.71       29.82      6.98 o 
  -6   6   2      134.02      149.44     11.09 o 
  -5   6   2      508.42      562.94     16.29 o 
  -4   6   2       50.40       60.01      5.60 o 
  -3   6   2     2044.16     2061.65     41.40 o 
  -2   6   2     2603.75     2930.38     68.83 o 
  -1   6   2      112.31      223.12     11.15 o 
   0   6   2      230.03      217.47     10.92 o 
   1   6   2      637.07      688.74     21.36 o 
   2   6   2     1082.12     1162.11     28.07 o 
   3   6   2       49.31       54.02      5.88 o 
   4   6   2      598.10      713.64     16.80 o 
   5   6   2        0.00        3.00      4.98 o 
   6   6   2       24.13       25.82      7.73 o 
   7   6   2      112.04      101.88     12.73 o 
   8   6   2        0.06       -0.80      8.00 o 
   9   6   2      101.74      122.73     13.31 o 
  10   6   2        1.88        0.54      9.28 o 
  11   6   2        9.07       30.25     10.48 o 
  12   6   2       10.41       -3.97      9.89 o 
 -12   7   2        3.13        3.91     11.62 o 
 -11   7   2       32.79       38.96     14.10 o 
 -10   7   2      140.07      175.59     18.90 o 
  -9   7   2       50.42       39.24     11.33 o 
  -8   7   2        2.58        0.99      9.15 o 
  -7   7   2       26.25       49.73     11.29 o 
  -6   7   2     1010.06     1004.10     36.85 o 
  -5   7   2        6.64       -1.39      5.41 o 
  -4   7   2      468.86      487.57     19.21 o 
  -3   7   2      110.03      134.73      9.05 o 
  -2   7   2      737.64      779.53     41.29 o 
  -1   7   2     1644.32     1641.39     42.59 o 
   0   7   2      237.56      262.08     13.06 o 
   1   7   2      329.80      421.59     16.42 o 
   2   7   2        7.72       15.17      5.57 o 
   3   7   2      121.90       91.84      7.89 o 
   4   7   2      307.25      233.96     11.42 o 
   5   7   2      890.36      809.78     25.11 o 
   6   7   2      284.29      280.78     22.31 o 
   7   7   2      550.00      539.67     20.86 o 
   8   7   2       19.83       10.72      9.34 o 
   9   7   2        2.56       10.00     10.28 o 
  10   7   2        0.02        1.48      9.82 o 
  11   7   2       56.94       81.13     18.61 o 
  12   7   2        8.62       18.39     12.43 o 
 -11   8   2       19.87       29.76     13.26 o 
 -10   8   2       51.84       43.38     13.03 o 
  -9   8   2       70.77       54.07     24.79 o 
  -8   8   2       94.00      135.34     21.80 o 
  -7   8   2        1.73       -9.16     12.26 o 
  -6   8   2       73.37       93.18     13.62 o 
  -5   8   2        7.55        7.40      7.74 o 
  -4   8   2      335.63      349.91     17.17 o 
  -3   8   2      349.72      363.94     14.94 o 
  -2   8   2      483.50      409.25     17.55 o 
  -1   8   2      129.57      118.30     12.63 o 
   0   8   2       25.32       13.91      6.69 o 
   1   8   2     1225.05     1321.12     37.03 o 
   2   8   2      306.26      298.74     13.26 o 
   3   8   2        1.35        3.44      6.03 o 
   4   8   2        0.13        7.68      6.61 o 
   5   8   2        6.01        7.37     10.14 o 
   6   8   2       17.82        9.67      9.57 o 
   7   8   2        1.17       -6.89     14.07 o 
   8   8   2       78.55       90.88     13.62 o 
   9   8   2       25.71       45.02     12.15 o 
  10   8   2       35.93       55.95     13.41 o 
  11   8   2       19.88       28.78     12.67 o 
 -11   9   2        2.12       15.73     13.46 o 
 -10   9   2       18.82       21.37     14.82 o 
  -9   9   2        5.13       21.69     15.55 o 
  -8   9   2        4.74        8.50     10.38 o 
  -7   9   2       30.88       30.09     11.46 o 
  -6   9   2      660.76      655.12     30.27 o 
  -5   9   2     1229.76     1221.24     43.69 o 
  -4   9   2        1.57        3.07      7.07 o 
  -3   9   2      405.24      365.21     18.55 o 
  -2   9   2      143.60      153.18     22.62 o 
  -1   9   2       59.29       49.80      9.28 o 
   0   9   2        0.70        4.45      7.08 o 
   1   9   2       18.59       -1.77      6.75 o 
   2   9   2      133.73      142.87     10.47 o 
   3   9   2      152.05      144.25     10.59 o 
   4   9   2        0.05        2.82      7.06 o 
   5   9   2      208.33      178.98     16.62 o 
   6   9   2      138.12      112.15     19.65 o 
   7   9   2      363.29      373.61     35.63 o 
   8   9   2      181.51      191.55     17.90 o 
   9   9   2       49.34       48.38     13.35 o 
  10   9   2       43.95       59.23     14.05 o 
  11   9   2        1.12        1.30     12.51 o 
 -11  10   2        1.34        1.03     12.89 o 
 -10  10   2        2.17       -1.58     13.04 o 
  -9  10   2        0.12       -6.75     11.24 o 
  -8  10   2        9.58        7.34     12.35 o 
  -7  10   2       22.02       10.22     10.92 o 
  -6  10   2        0.22       -9.24      9.24 o 
  -5  10   2      165.39      157.19     16.27 o 
  -4  10   2     1447.19     1435.98     43.00 o 
  -3  10   2       75.42       60.06      9.45 o 
  -2  10   2       28.07       14.77     11.48 o 
  -1  10   2      435.15      380.52     18.74 o 
   0  10   2      382.57      390.04     19.30 o 
   1  10   2        0.69       10.47     17.15 o 
   2  10   2       15.32       10.28      7.31 o 
   3  10   2       68.65       52.55      8.92 o 
   4  10   2       28.49       26.48      9.48 o 
   5  10   2        3.06       13.22      9.85 o 
   6  10   2       64.32       71.60     17.72 o 
   7  10   2      291.47      282.93     21.16 o 
   8  10   2        2.64       -7.87      9.77 o 
   9  10   2       29.16       16.63     12.77 o 
  10  10   2       35.62       50.85     14.45 o 
 -10  11   2       30.48       45.66     15.83 o 
  -9  11   2        0.06       -3.54     12.03 o 
  -8  11   2       56.64       84.10     21.01 o 
  -7  11   2       71.67       94.12     15.84 o 
  -6  11   2      175.34      197.40     20.82 o 
  -5  11   2        0.80        6.03     11.17 o 
  -4  11   2      161.03      187.97     18.17 o 
  -3  11   2      287.28      278.69     20.21 o 
  -2  11   2       10.59       22.32      9.19 o 
  -1  11   2       49.68       38.03     11.26 o 
   0  11   2      171.00      144.40     13.86 o 
   1  11   2       23.55        7.19     14.34 o 
   2  11   2      919.67      972.08     29.33 o 
   3  11   2      166.95      159.50     14.31 o 
   4  11   2      187.85      203.83     17.84 o 
   5  11   2       52.49       39.38     16.85 o 
   6  11   2       20.34       -0.58     10.36 o 
   7  11   2       59.81       60.02     14.54 o 
   8  11   2       21.37       18.73     12.13 o 
   9  11   2       45.68       44.25     14.82 o 
  10  11   2       41.34       40.81     15.24 o 
  -9  12   2        4.28        5.94     14.01 o 
  -8  12   2       67.77       80.61     16.62 o 
  -7  12   2       26.91       38.98     14.39 o 
  -6  12   2       11.27      -10.63     10.63 o 
  -5  12   2        0.33        9.58     11.16 o 
  -4  12   2      214.35      212.55     19.79 o 
  -3  12   2       33.99       53.10     15.06 o 
  -2  12   2      491.96      471.18     23.41 o 
  -1  12   2       65.51       62.63     11.49 o 
   0  12   2       97.86      117.80     13.93 o 
   1  12   2       20.08       19.52     10.30 o 
   2  12   2      408.69      434.70     19.56 o 
   3  12   2      270.10      284.55     22.29 o 
   4  12   2       29.03       32.05     11.88 o 
   5  12   2       24.17       14.17     11.67 o 
   6  12   2      119.84      135.96     17.92 o 
   7  12   2       60.24       67.57     16.44 o 
   8  12   2        9.92       20.65     13.97 o 
   9  12   2       26.71       17.83     14.50 o 
  -9  13   2        3.94       14.59     15.64 o 
  -8  13   2       10.46       11.30     14.09 o 
  -7  13   2        4.20        4.89     13.22 o 
  -6  13   2       35.65       54.51     15.50 o 
  -5  13   2        8.66        8.09     13.79 o 
  -4  13   2        5.52       -9.74     15.69 o 
  -3  13   2        0.13        9.18     11.59 o 
  -2  13   2        1.94        0.27     12.52 o 
  -1  13   2      128.44      142.81     15.38 o 
   0  13   2      186.63      214.51     20.57 o 
   1  13   2       50.56       39.27      9.47 o 
   2  13   2       35.68       33.23     13.80 o 
   3  13   2       13.06       18.74     13.99 o 
   4  13   2        7.72        7.67     11.78 o 
   5  13   2        1.28       23.23     12.90 o 
   6  13   2       36.71       20.26     13.96 o 
   7  13   2       14.63       28.15     14.39 o 
   8  13   2        0.31        0.29     13.16 o 
   9  13   2       28.11      -15.84     28.80 o 
  -8  14   2        9.67       18.69     15.92 o 
  -7  14   2        5.00      -11.53     13.64 o 
  -6  14   2       75.44       88.33     18.15 o 
  -5  14   2       60.77       61.61     18.93 o 
  -4  14   2       10.12        6.56     12.46 o 
  -3  14   2       12.49       28.84     13.70 o 
  -2  14   2       57.40       42.30     17.78 o 
  -1  14   2        2.44       12.61     12.16 o 
   0  14   2        7.12        6.28     10.66 o 
   1  14   2       51.66       26.07     17.19 o 
   2  14   2       86.04      143.34     32.76 o 
   3  14   2       86.86      102.73     21.85 o 
   4  14   2        4.38       -0.21     15.63 o 
   5  14   2       15.97       11.15     16.33 o 
   6  14   2      185.48      231.65     35.10 o 
   7  14   2        4.42        2.09     25.92 o 
   8  14   2        4.03       -3.15     20.34 o 
  -7  15   2       52.48       73.89     21.78 o 
  -6  15   2       50.30       41.95     16.96 o 
  -5  15   2       18.19       39.25     15.52 o 
  -4  15   2      187.78      170.90     21.63 o 
  -3  15   2      259.08      240.97     23.21 o 
  -2  15   2      370.02      353.77     52.01 o 
  -1  15   2        0.27       13.66     13.30 o 
   0  15   2      139.91      113.55     24.55 o 
   1  15   2        0.06       -4.38     13.55 o 
   2  15   2        0.01       -9.33     13.58 o 
   3  15   2        8.59       24.20     17.36 o 
   4  15   2      191.50      203.03     59.57 o 
   5  15   2       43.11       78.18     21.77 o 
   6  15   2        2.27        4.72     18.85 o 
   7  15   2        0.04        1.97     18.35 o 
  -5  16   2       45.06       93.20     24.93 o 
  -4  16   2       88.95       85.52     24.21 o 
  -3  16   2        3.16        4.67     23.94 o 
  -2  16   2        5.41       24.00     18.82 o 
  -1  16   2       31.85       36.00     30.60 o 
   0  16   2      264.22      262.88     35.08 o 
   1  16   2        6.47       30.60     26.64 o 
   2  16   2       22.53       31.76     24.30 o 
   3  16   2       29.89       33.64     18.45 o 
   4  16   2       24.42       30.18     37.62 o 
   5  16   2       54.46       63.69     21.42 o 
  -3  17   2       39.10       85.49     33.12 o 
  -2  17   2        2.16       13.32     31.32 o 
  -1  17   2       15.67       40.32     35.28 o 
   1  17   2        6.48       -9.72     29.88 o 
   2  17   2       68.34       89.63     35.28 o 
   3  17   2       64.59      120.54     26.95 o 
 -13   1   3        0.06      -11.40     22.22 o 
 -12   1   3        0.64        0.28     19.77 o 
 -11   1   3       38.79       17.07     36.00 o 
 -10   1   3      124.22      114.88     43.91 o 
  -9   1   3        4.79        0.78      6.75 o 
  -8   1   3      108.73      113.00     19.69 o 
  -7   1   3      604.26      574.25     13.80 o 
  -6   1   3      533.40      512.44     12.47 o 
  -5   1   3      824.10      964.10     16.85 o 
  -4   1   3        6.28       -1.12      2.47 o 
  -3   1   3       43.66       35.44      2.69 o 
  -2   1   3     1321.07     1265.05     48.28 o 
  -1   1   3       63.20       61.68      4.24 o 
   0   1   3    12841.26    12328.83    165.93 o 
   1   1   3     9225.58     8696.09    124.61 o 
   2   1   3      568.91      549.93     10.82 o 
   3   1   3       35.37       51.00      3.37 o 
   4   1   3     4700.95     4613.93     67.58 o 
   5   1   3      967.31      914.94     17.85 o 
   6   1   3        1.42        3.57      2.90 o 
   7   1   3      805.05      724.21     21.79 o 
   8   1   3      658.75      631.97     20.23 o 
   9   1   3        3.59        0.08      4.01 o 
  10   1   3        7.17        4.99      5.17 o 
  11   1   3        0.95       -5.54      6.71 o 
  12   1   3       51.54       56.51     36.00 o 
  13   1   3        2.75       12.60     34.92 o 
 -13   2   3       11.12        5.26     24.82 o 
 -12   2   3        7.43       -4.95     20.43 o 
 -11   2   3       18.63       33.63     17.77 o 
 -10   2   3       88.77       79.66     10.29 o 
  -9   2   3      100.93       77.10      7.98 o 
  -8   2   3      490.66      439.79     13.20 o 
  -7   2   3     1143.48     1111.69     24.10 o 
  -6   2   3     2501.22     2444.06     39.85 o 
  -5   2   3     1445.48     1289.41     24.10 o 
  -4   2   3       73.53       71.26      3.94 o 
  -3   2   3     1095.01     1329.72     42.45 o 
  -2   2   3    26740.74    27252.17    597.88 o 
  -1   2   3    13859.06    13698.81    196.51 o 
   0   2   3     2728.11     2552.87     37.83 o 
   1   2   3    10083.91     9711.21    132.42 o 
   2   2   3     7060.35     6660.62    109.25 o 
   3   2   3       13.25       15.77      2.49 o 
   4   2   3      690.65      795.53     16.94 o 
   5   2   3       70.86       57.04      5.47 o 
   6   2   3      165.54      154.44      5.88 o 
   7   2   3      169.87      179.56      6.73 o 
   8   2   3      443.92      397.17     12.77 o 
   9   2   3      188.01      180.75      8.44 o 
  10   2   3       17.63       19.52      5.35 o 
  11   2   3        0.06       16.29     12.42 o 
  12   2   3       40.01      -22.68     30.60 o 
  13   2   3       15.17       20.16     35.28 o 
 -13   3   3        1.83      -18.00     25.74 o 
 -12   3   3        0.33       -2.85      9.51 o 
 -11   3   3        1.79        2.63      9.35 o 
 -10   3   3        0.20        4.52      5.66 o 
  -9   3   3      553.50      548.06     15.41 o 
  -8   3   3      150.37      168.12     14.30 o 
  -7   3   3       79.76       76.46      6.05 o 
  -6   3   3       73.77       71.82      5.00 o 
  -5   3   3      167.31      217.74      7.48 o 
  -4   3   3      938.15     1006.28     31.34 o 
  -3   3   3     3219.95     3179.88     90.23 o 
  -2   3   3    10078.04    10216.91    147.51 o 
  -1   3   3     3823.84     4073.46     68.27 o 
   0   3   3      284.49      226.53      9.09 o 
   1   3   3     7000.74     6324.60     92.28 o 
   2   3   3      764.67      849.24     15.66 o 
   3   3   3     2237.23     2340.13     40.71 o 
   4   3   3     3024.18     3259.05     55.57 o 
   5   3   3      147.03      141.88      7.89 o 
   6   3   3        0.45        3.47      4.53 o 
   7   3   3      526.22      498.29     13.26 o 
   8   3   3      148.61      166.81     10.17 o 
   9   3   3       31.00       42.16     11.90 o 
  10   3   3      127.47      138.04     12.51 o 
  11   3   3      153.26      168.77     16.92 o 
  12   3   3       84.40       73.52     12.83 o 
 -13   4   3        9.15       -9.72     35.64 o 
 -12   4   3       14.78        5.96     13.32 o 
 -11   4   3        0.08       -0.13     20.08 o 
 -10   4   3       10.99       12.76      8.16 o 
  -9   4   3      162.55      171.04     10.17 o 
  -8   4   3      184.74      153.62      7.66 o 
  -7   4   3        2.05       -1.18      4.36 o 
  -6   4   3        1.36       -0.24      5.24 o 
  -5   4   3      249.14      228.41      8.34 o 
  -4   4   3      274.64      326.27      9.69 o 
  -3   4   3     4050.51     4067.51     69.19 o 
  -2   4   3     1211.06     1100.12     21.27 o 
  -1   4   3     6159.14     6053.11    119.40 o 
   0   4   3       20.30       18.97      4.85 o 
   1   4   3        0.97       -0.63      4.63 o 
   2   4   3      130.77      159.20      6.23 o 
   3   4   3     1228.42     1314.96     23.29 o 
   4   4   3     1268.37     1260.36     24.35 o 
   5   4   3      304.48      286.26      9.82 o 
   6   4   3        3.14       -0.47      4.44 o 
   7   4   3      526.44      528.78     14.59 o 
   8   4   3      356.95      261.52     10.77 o 
   9   4   3       10.90        3.38      7.77 o 
  10   4   3        0.17        1.16      7.66 o 
  11   4   3       58.40       56.74     12.33 o 
  12   4   3       24.19       26.37     12.81 o 
 -12   5   3        5.31       -5.70     12.65 o 
 -11   5   3      109.60      141.00     13.71 o 
 -10   5   3      127.41      127.69     13.26 o 
  -9   5   3      229.67      217.83     11.37 o 
  -8   5   3      382.73      386.07     13.46 o 
  -7   5   3      382.87      357.23     12.52 o 
  -6   5   3        7.12        1.46      4.73 o 
  -5   5   3        7.25        5.94      4.21 o 
  -4   5   3     4188.74     4081.54    110.51 o 
  -3   5   3      211.72      243.30      8.45 o 
  -2   5   3        1.45       -3.85      3.85 o 
  -1   5   3      232.11      199.91      9.74 o 
   0   5   3     4512.38     4449.43    100.02 o 
   1   5   3     1800.66     1820.28     39.53 o 
   2   5   3     2601.22     2708.38     51.74 o 
   3   5   3       43.57       75.16      5.21 o 
   4   5   3      309.85      266.12      8.92 o 
   5   5   3       76.75       83.44      5.86 o 
   6   5   3       26.49       44.30      7.24 o 
   7   5   3       82.60       67.41      6.98 o 
   8   5   3       12.48        9.88      6.39 o 
   9   5   3      274.29      231.81     35.97 o 
  10   5   3        2.78       -3.91      8.51 o 
  11   5   3      131.41      121.54     13.07 o 
  12   5   3       43.99       50.57     10.78 o 
 -12   6   3       54.07       63.23     17.59 o 
 -11   6   3        2.09        8.14      9.88 o 
 -10   6   3        8.82        2.21      9.52 o 
  -9   6   3       33.69       33.13     13.15 o 
  -8   6   3      214.55      236.85     13.58 o 
  -7   6   3       57.88       65.51     11.52 o 
  -6   6   3      425.74      474.43     21.88 o 
  -5   6   3      404.79      386.75     20.07 o 
  -4   6   3      946.78      945.86     20.84 o 
  -3   6   3      288.69      324.32     12.41 o 
  -2   6   3     1080.64      841.81     24.80 o 
  -1   6   3        5.69       30.67      6.13 o 
   0   6   3      661.82      682.49     21.45 o 
   1   6   3     1486.30     1393.54     32.19 o 
   2   6   3     4236.51     4422.11     90.26 o 
   3   6   3     4470.64     4501.07     83.76 o 
   4   6   3       40.31       21.30      5.50 o 
   5   6   3      815.82      828.08     20.92 o 
   6   6   3      739.50      721.87     27.71 o 
   7   6   3       20.43       17.40      7.13 o 
   8   6   3       23.69       19.38     14.41 o 
   9   6   3      244.47      237.95     17.18 o 
  10   6   3      121.34      107.56     13.28 o 
  11   6   3      125.92      145.95     21.93 o 
  12   6   3        1.14        5.79     10.17 o 
 -12   7   3       22.32       37.48     12.99 o 
 -11   7   3       83.31       91.60     14.60 o 
 -10   7   3        5.92        8.51     10.64 o 
  -9   7   3        1.18       15.70      9.80 o 
  -8   7   3       18.98       18.72     10.31 o 
  -7   7   3      321.38      327.93     16.60 o 
  -6   7   3      216.00      200.60     23.58 o 
  -5   7   3       15.08       19.15      6.53 o 
  -4   7   3      664.63      632.30     17.99 o 
  -3   7   3      438.96      499.31     20.99 o 
  -2   7   3      160.02      188.91     11.56 o 
  -1   7   3       53.52       44.33      7.60 o 
   0   7   3      746.09      904.76     27.31 o 
   1   7   3     1088.36     1126.18     27.99 o 
   2   7   3      321.96      358.79     13.57 o 
   3   7   3       22.56        9.64      6.74 o 
   4   7   3      900.35      909.80     22.53 o 
   5   7   3       22.67       24.16      6.76 o 
   6   7   3       10.44        4.14      7.20 o 
   7   7   3       86.75       82.69      9.85 o 
   8   7   3        7.78       22.67     10.12 o 
   9   7   3       26.18        9.82      9.94 o 
  10   7   3       73.42       61.29     12.87 o 
  11   7   3       14.80       14.02     11.18 o 
  12   7   3        3.63        1.00     11.18 o 
 -11   8   3        1.31        9.02     12.71 o 
 -10   8   3        8.79       17.33     11.94 o 
  -9   8   3        0.80        1.82     10.29 o 
  -8   8   3        9.75       26.52     12.70 o 
  -7   8   3      804.43      797.82     28.09 o 
  -6   8   3     1102.83      963.66     37.75 o 
  -5   8   3        4.86       -4.53     10.24 o 
  -4   8   3      426.88      341.48     14.81 o 
  -3   8   3        3.73       -5.74      6.33 o 
  -2   8   3       74.03       62.39      8.78 o 
  -1   8   3      764.04      743.43     24.79 o 
   0   8   3       89.32       79.65      9.25 o 
   1   8   3      361.92      336.74     13.59 o 
   2   8   3        0.33       -2.53      5.61 o 
   3   8   3      122.39      146.17     10.13 o 
   4   8   3       97.71      106.13      9.31 o 
   5   8   3      218.19      258.09     17.71 o 
   6   8   3      748.13      684.67     28.37 o 
   7   8   3        4.12       13.52      9.32 o 
   8   8   3        3.54        8.61     10.42 o 
   9   8   3       17.67       30.88     11.46 o 
  10   8   3       82.37       97.95     14.94 o 
  11   8   3       10.76       19.55     12.05 o 
 -11   9   3       15.97       33.99     14.10 o 
 -10   9   3       62.75       67.38     15.07 o 
  -9   9   3       23.03       30.35     12.42 o 
  -8   9   3       47.31       66.44     24.38 o 
  -7   9   3      118.69      124.86     26.31 o 
  -6   9   3      240.51      242.91     19.52 o 
  -5   9   3        8.02       18.49     16.26 o 
  -4   9   3     1152.90      973.06     28.09 o 
  -3   9   3      618.22      643.43     28.47 o 
  -2   9   3       70.13       93.74     10.82 o 
  -1   9   3      327.37      320.36     16.48 o 
   0   9   3      682.93      732.22     35.07 o 
   1   9   3       34.59       26.03      6.74 o 
   2   9   3       27.22       33.78      7.34 o 
   3   9   3      107.06      127.14     13.29 o 
   4   9   3       36.76       17.58      8.71 o 
   5   9   3       39.60       37.38     11.23 o 
   6   9   3       30.05       49.90     16.51 o 
   7   9   3       73.44       71.65     13.90 o 
   8   9   3       62.00       79.68     18.19 o 
   9   9   3        0.63        3.76     10.59 o 
  10   9   3       27.94       29.68     12.66 o 
  11   9   3       70.79      108.64     17.40 o 
 -11  10   3       33.37       31.55     19.84 o 
 -10  10   3      210.17      246.97     27.92 o 
  -9  10   3       63.89       45.60     14.35 o 
  -8  10   3      134.43      102.78     20.91 o 
  -7  10   3        8.67       12.56     10.54 o 
  -6  10   3       95.34       85.21     14.94 o 
  -5  10   3       20.49       -1.79     10.31 o 
  -4  10   3       30.65       19.15     11.59 o 
  -3  10   3       14.72       10.59     10.29 o 
  -2  10   3      705.90      683.80     25.64 o 
  -1  10   3      107.60      105.14     12.46 o 
   0  10   3      449.67      441.65     24.11 o 
   1  10   3     1287.93     1359.75     42.71 o 
   2  10   3       13.80       13.46      8.15 o 
   3  10   3      302.34      311.06     15.42 o 
   4  10   3      431.66      436.42     27.79 o 
   5  10   3      286.81      320.09     23.27 o 
   6  10   3       12.44       17.67     11.00 o 
   7  10   3        5.42        9.07     14.02 o 
   8  10   3        0.55       23.63     11.81 o 
   9  10   3       31.80       49.69     13.41 o 
  10  10   3       34.65       24.96     13.23 o 
 -10  11   3        0.11        0.24     16.77 o 
  -9  11   3       63.24       69.23     16.10 o 
  -8  11   3        0.66       -2.38     15.05 o 
  -7  11   3       62.96       95.43     19.61 o 
  -6  11   3       95.80       86.08     24.11 o 
  -5  11   3       24.74       24.11     11.94 o 
  -4  11   3      329.59      372.94     24.07 o 
  -3  11   3      765.66      769.13     34.42 o 
  -2  11   3      141.71      140.00     13.89 o 
  -1  11   3      173.67      189.15     15.06 o 
   0  11   3        0.24       10.04     12.20 o 
   1  11   3      332.51      327.00     15.72 o 
   2  11   3      353.26      307.50     15.90 o 
   3  11   3      272.90      264.80     18.65 o 
   4  11   3       37.20       19.44     11.40 o 
   5  11   3       38.78       14.62     10.79 o 
   6  11   3        5.31       -2.73     10.31 o 
   7  11   3        7.66       22.99     13.42 o 
   8  11   3       11.24       10.25     11.97 o 
   9  11   3       38.63       56.37     15.55 o 
  10  11   3       52.29       49.86     16.04 o 
  -9  12   3        3.04        7.14     13.49 o 
  -8  12   3        5.12       -9.80     12.29 o 
  -7  12   3        3.33        7.87     15.62 o 
  -6  12   3        0.24       18.39     12.65 o 
  -5  12   3       53.99       42.96     14.04 o 
  -4  12   3       11.28       -5.69      9.89 o 
  -3  12   3      922.46      877.18     38.27 o 
  -2  12   3      536.20      482.20     23.63 o 
  -1  12   3       87.12       80.53     15.85 o 
   0  12   3        2.45        0.07     10.03 o 
   1  12   3       63.92       76.18     11.42 o 
   2  12   3       34.49       32.64      9.16 o 
   3  12   3        0.42       -4.07     10.74 o 
   4  12   3       12.42        4.07     10.93 o 
   5  12   3        0.82        8.97     11.00 o 
   6  12   3        8.97       21.68     12.92 o 
   7  12   3        0.07       25.18     16.46 o 
   8  12   3       13.86       16.67     13.42 o 
   9  12   3        0.16       -8.01     12.34 o 
  -9  13   3       50.86       56.26     17.46 o 
  -8  13   3       28.76       27.57     15.31 o 
  -7  13   3       68.56       89.46     17.68 o 
  -6  13   3      116.58      111.60     18.23 o 
  -5  13   3       51.49       30.30     18.14 o 
  -4  13   3      304.50      326.47     25.02 o 
  -3  13   3       43.39       90.18     15.77 o 
  -2  13   3        3.58        0.13     12.36 o 
  -1  13   3        0.04        6.43      9.67 o 
   0  13   3      269.21      291.83     21.27 o 
   1  13   3      158.67      174.70     16.54 o 
   2  13   3       55.62       32.70     10.92 o 
   3  13   3       13.53       12.27     18.23 o 
   4  13   3      172.39      149.40     18.01 o 
   5  13   3      149.40      178.81     20.03 o 
   6  13   3        2.63        5.70     12.57 o 
   7  13   3       12.54       25.83     17.88 o 
   8  13   3       13.80       18.14     14.94 o 
  -8  14   3       10.08        0.34     14.71 o 
  -7  14   3        0.13       -8.05     13.75 o 
  -6  14   3       19.87       -4.33     13.63 o 
  -5  14   3       53.88       62.02     16.26 o 
  -4  14   3       59.27       54.03     15.69 o 
  -3  14   3       11.16        7.52     19.10 o 
  -2  14   3      271.55      265.97     29.93 o 
  -1  14   3      129.60      175.03     35.78 o 
   0  14   3       50.37       71.47     13.39 o 
   1  14   3       84.57      107.18     19.15 o 
   2  14   3      267.68      299.81     30.03 o 
   3  14   3        0.47        7.38     28.26 o 
   4  14   3        0.36       13.08     20.70 o 
   5  14   3        5.32        1.71     15.31 o 
   6  14   3       28.53        9.79     17.11 o 
   7  14   3        0.62       26.64     18.14 o 
   8  14   3        4.40       -3.61     15.61 o 
  -7  15   3        2.27       24.57     20.38 o 
  -6  15   3       10.73       15.23     15.44 o 
  -5  15   3       29.03       19.71     14.05 o 
  -4  15   3        6.33       32.69     15.23 o 
  -3  15   3        3.35      -10.73     12.95 o 
  -2  15   3       31.99       50.10     19.68 o 
  -1  15   3       21.58       57.11     15.66 o 
   0  15   3        2.52        6.38     22.68 o 
   1  15   3        8.96       16.43     17.02 o 
   2  15   3        4.53       29.73     16.38 o 
   3  15   3        0.21        1.11     15.96 o 
   4  15   3        5.71        2.63     16.91 o 
   5  15   3       20.57       49.88     19.99 o 
   6  15   3       11.35       27.81     29.52 o 
  -5  16   3       18.06       26.33     16.91 o 
  -4  16   3        7.78       25.45     17.79 o 
  -3  16   3        0.51        7.40     13.62 o 
  -2  16   3        6.79       24.46     18.20 o 
  -1  16   3        0.37       19.08     29.16 o 
   0  16   3        9.03       27.91     24.12 o 
   1  16   3        7.26       20.16     28.44 o 
   2  16   3       34.69       37.45     19.58 o 
   3  16   3       67.62       97.59     23.47 o 
   4  16   3        0.31       -0.21     21.60 o 
   5  16   3        0.93       16.03     18.07 o 
  -3  17   3       66.05      117.70     27.29 o 
  -2  17   3       16.87       25.92     29.88 o 
  -1  17   3       15.38       -0.36     33.84 o 
   1  17   3       46.34       71.63     36.36 o 
   2  17   3        0.86       -5.40     28.80 o 
   3  17   3       29.67       61.86     28.44 o 
 -13   0   4       49.49      119.87     44.99 o 
 -12   0   4       28.46       25.56     34.20 o 
 -11   0   4       53.04       39.24     29.88 o 
 -10   0   4       46.73       90.71     32.40 o 
  -9   0   4      192.11      194.11     11.31 o 
  -8   0   4      174.22      168.24      9.67 o 
  -7   0   4      688.35      729.10     25.50 o 
  -6   0   4        0.25        2.13      3.80 o 
  -5   0   4      455.39      399.85     17.72 o 
  -4   0   4      992.28     1259.39     27.02 o 
  -3   0   4      841.98      935.01     23.50 o 
  -2   0   4     1683.39     1894.05     67.48 o 
  -1   0   4    11556.45    11270.11    195.70 o 
   0   0   4    23672.84    23273.91    401.87 o 
   1   0   4     7625.20     7345.25    140.58 o 
   2   0   4     2242.76     1965.77     55.07 o 
   3   0   4     3792.67     3641.50     79.45 o 
   4   0   4     1850.25     2084.62     48.38 o 
   5   0   4      214.85      306.75     10.59 o 
   6   0   4     1757.13     1482.93     36.21 o 
   7   0   4      607.59      649.90     23.15 o 
   8   0   4      917.46      875.84     29.32 o 
   9   0   4      361.97      377.62     22.15 o 
  10   0   4      282.34      265.57     21.78 o 
  11   0   4       14.57       28.08     29.52 o 
 -13   1   4        0.01       -6.69     24.69 o 
 -12   1   4       54.31       31.72     23.28 o 
 -11   1   4       11.33       22.45     25.02 o 
 -10   1   4       83.54       77.16      7.55 o 
  -9   1   4       69.18       82.97      7.89 o 
  -8   1   4      948.67      841.60     19.28 o 
  -7   1   4       28.60       40.93      4.56 o 
  -6   1   4      108.51      147.23      5.60 o 
  -5   1   4      505.15      444.88      9.54 o 
  -4   1   4      664.62      662.10     18.50 o 
  -3   1   4     2868.72     3312.55     91.88 o 
  -2   1   4     1401.03     1410.68     36.75 o 
  -1   1   4     5909.31     5655.94     86.26 o 
   0   1   4     4447.24     4363.55     63.29 o 
   1   1   4     3287.07     3236.09     45.17 o 
   2   1   4     3927.45     3544.81     52.00 o 
   3   1   4      492.11      453.93      8.39 o 
   4   1   4      980.31     1073.96     18.62 o 
   5   1   4       84.98       95.18      4.32 o 
   6   1   4       12.73       11.24      5.43 o 
   7   1   4      122.65      151.08      7.35 o 
   8   1   4      219.84      206.57      9.20 o 
   9   1   4        3.27       -2.19      4.50 o 
  10   1   4       10.70       -3.49      5.05 o 
  11   1   4        5.60        8.12      8.32 o 
  12   1   4       91.80      108.35     42.11 o 
 -13   2   4       14.88      -11.02     28.98 o 
 -12   2   4        0.27      -25.74     25.74 o 
 -11   2   4        1.01       -0.75      8.39 o 
 -10   2   4        8.29       -3.46      8.29 o 
  -9   2   4      210.92      216.33     11.56 o 
  -8   2   4      212.00      236.55      9.25 o 
  -7   2   4       17.90       13.95      3.84 o 
  -6   2   4      408.69      319.00      8.38 o 
  -5   2   4      135.59      148.84      5.33 o 
  -4   2   4       17.58       17.81      3.14 o 
  -3   2   4     2505.13     2930.80     86.09 o 
  -2   2   4       29.95       34.91      2.76 o 
  -1   2   4       60.81       84.22      3.62 o 
   0   2   4     1839.23     1792.88     36.92 o 
   1   2   4     1057.04     1132.02     18.38 o 
   2   2   4     1133.20     1138.04     19.72 o 
   3   2   4        0.06        3.67      1.98 o 
   4   2   4     2362.76     2687.96     50.07 o 
   5   2   4       82.62       89.61      5.14 o 
   6   2   4      937.70      892.58     17.91 o 
   7   2   4      449.48      497.02     16.39 o 
   8   2   4       59.19       49.87      6.25 o 
   9   2   4      366.11      358.41     14.10 o 
  10   2   4        3.67       -0.13      6.52 o 
  11   2   4        2.10       -0.79      6.89 o 
  12   2   4       14.53       14.74     10.51 o 
 -13   3   4       59.05       42.59     28.49 o 
 -12   3   4        0.07        0.89     13.44 o 
 -11   3   4       17.74       24.86     10.48 o 
 -10   3   4       40.82       33.68      7.18 o 
  -9   3   4      284.27      281.34     21.21 o 
  -8   3   4      733.35      720.56     19.13 o 
  -7   3   4      568.59      547.51     12.38 o 
  -6   3   4      595.34      691.20     15.81 o 
  -5   3   4      184.00      198.09      7.23 o 
  -4   3   4      190.95      205.38      9.61 o 
  -3   3   4      422.89      521.19     12.60 o 
  -2   3   4      520.61      505.61     10.09 o 
  -1   3   4      193.45      180.84      5.24 o 
   0   3   4     1532.87     1445.13     31.15 o 
   1   3   4     2997.53     2761.94     44.41 o 
   2   3   4      168.18      213.81      6.52 o 
   3   3   4     1834.62     1980.24     35.23 o 
   4   3   4      100.44       58.99      6.17 o 
   5   3   4      326.38      317.54     13.69 o 
   6   3   4        4.29        4.00      4.10 o 
   7   3   4        0.75       -4.03      4.03 o 
   8   3   4       11.99       14.01      4.70 o 
   9   3   4       42.67       31.55      6.53 o 
  10   3   4       18.86        8.82     11.16 o 
  11   3   4        0.32        3.47      7.41 o 
  12   3   4       52.91       56.11     12.82 o 
 -12   4   4        3.16       -9.81     10.80 o 
 -11   4   4        2.59       -0.67      9.51 o 
 -10   4   4      329.28      327.57     17.10 o 
  -9   4   4        1.22        4.69      6.60 o 
  -8   4   4       93.04       91.63      7.38 o 
  -7   4   4       13.18       16.34      4.79 o 
  -6   4   4      415.36      466.61     14.00 o 
  -5   4   4      588.56      767.65     35.84 o 
  -4   4   4      489.20      542.22     15.09 o 
  -3   4   4       73.18      106.17      7.36 o 
  -2   4   4    10457.53    10342.47    158.48 o 
  -1   4   4      113.86      135.41      6.95 o 
   0   4   4     1188.90     1194.15     27.35 o 
   1   4   4     2444.43     2252.28     42.97 o 
   2   4   4     2225.10     2003.22     33.69 o 
   3   4   4        0.53        1.66      3.02 o 
   4   4   4        4.14        2.68      3.61 o 
   5   4   4     1381.51     1358.42     28.54 o 
   6   4   4      492.71      498.90     14.11 o 
   7   4   4      343.87      305.90     11.07 o 
   8   4   4      198.62      212.14      8.79 o 
   9   4   4      187.67      173.08     10.19 o 
  10   4   4      202.53      203.59     14.19 o 
  11   4   4       63.69       64.98     10.10 o 
  12   4   4       23.61       17.33      9.45 o 
 -12   5   4       41.49       12.90     10.34 o 
 -11   5   4      109.33      122.02     14.60 o 
 -10   5   4        5.36        6.90      8.94 o 
  -9   5   4       28.72       22.38      6.85 o 
  -8   5   4      659.19      677.39     21.35 o 
  -7   5   4      183.76      209.70      9.21 o 
  -6   5   4       97.45      104.89      7.57 o 
  -5   5   4     1000.75     1223.05     28.55 o 
  -4   5   4     3783.75     4126.97     79.04 o 
  -3   5   4      780.03      772.26     18.45 o 
  -2   5   4     2386.02     2743.80     57.36 o 
  -1   5   4      648.10      693.18     17.80 o 
   0   5   4      879.21      948.13     22.65 o 
   1   5   4      629.99      611.13     16.57 o 
   2   5   4        7.24       30.86      4.98 o 
   3   5   4        0.17       -2.67      3.49 o 
   4   5   4     1095.52     1043.08     20.18 o 
   5   5   4      152.22      157.24      7.62 o 
   6   5   4       24.14       20.77      5.67 o 
   7   5   4        1.01       -1.09      5.69 o 
   8   5   4       63.94       75.03      8.78 o 
   9   5   4       42.58       37.08     16.12 o 
  10   5   4        1.65        7.52     13.23 o 
  11   5   4        0.04       -5.19      8.46 o 
  12   5   4       32.02       29.36     15.56 o 
 -12   6   4       33.31       25.85     18.09 o 
 -11   6   4       30.88       33.43     11.46 o 
 -10   6   4       51.56       36.04     11.51 o 
  -9   6   4       56.53       66.57     12.25 o 
  -8   6   4        6.69        7.16      7.12 o 
  -7   6   4        0.00        0.93      7.03 o 
  -6   6   4       59.89       50.97      7.27 o 
  -5   6   4      798.00      815.81     26.18 o 
  -4   6   4     1375.03     1449.13     29.08 o 
  -3   6   4        3.36       -0.93      4.59 o 
  -2   6   4        0.03       -2.07      4.38 o 
  -1   6   4      261.25      247.78     11.94 o 
   0   6   4       19.86       26.96      6.20 o 
   1   6   4      445.41      448.54     14.06 o 
   2   6   4       43.07       27.60      5.58 o 
   3   6   4       82.31       70.80      6.37 o 
   4   6   4      143.21      190.17      7.83 o 
   5   6   4      364.21      332.33     14.89 o 
   6   6   4      203.85      191.76     13.65 o 
   7   6   4        6.24       -1.83      8.16 o 
   8   6   4       14.51       19.00      8.98 o 
   9   6   4        3.11        4.48      9.18 o 
  10   6   4       92.03       98.09     13.69 o 
  11   6   4        2.09       -0.50     12.50 o 
  12   6   4      118.52      105.79     14.55 o 
 -12   7   4       80.53       90.42     15.52 o 
 -11   7   4        2.58       12.31     11.65 o 
 -10   7   4        1.11      -10.29     10.29 o 
  -9   7   4       40.29       34.60     12.80 o 
  -8   7   4       61.35       79.97     17.32 o 
  -7   7   4      151.78      168.83     12.94 o 
  -6   7   4      712.14      695.25     34.13 o 
  -5   7   4     1291.31     1219.13     29.38 o 
  -4   7   4      666.13      626.00     18.06 o 
  -3   7   4      996.97      967.16     28.78 o 
  -2   7   4       16.94        8.90      6.34 o 
  -1   7   4        6.66       40.24      7.09 o 
   0   7   4     6075.20     6029.35    135.97 o 
   1   7   4      435.11      469.97     15.20 o 
   2   7   4      834.95      856.26     23.26 o 
   3   7   4      169.58      187.21     10.25 o 
   4   7   4     1094.90     1069.51     25.49 o 
   5   7   4      869.59      791.33     21.13 o 
   6   7   4       85.50       77.29      9.74 o 
   7   7   4      317.37      290.07     20.29 o 
   8   7   4      160.03      164.59     15.44 o 
   9   7   4        0.31        2.37      9.92 o 
  10   7   4       31.31       21.84     22.09 o 
  11   7   4      139.60      142.84     32.57 o 
 -11   8   4        5.97        5.58     12.64 o 
 -10   8   4      481.44      503.64     41.73 o 
  -9   8   4      117.18      146.85     16.68 o 
  -8   8   4        7.15       -9.63      9.63 o 
  -7   8   4      195.50      224.51     21.01 o 
  -6   8   4     2969.01     2992.08    104.67 o 
  -5   8   4      498.31      443.69     23.92 o 
  -4   8   4     1284.53     1161.42     30.82 o 
  -3   8   4      239.34      231.94     13.81 o 
  -2   8   4      611.58      597.37     21.85 o 
  -1   8   4       42.72       63.72      9.25 o 
   0   8   4       12.24       10.88      6.91 o 
   1   8   4        0.38       -0.84      5.21 o 
   2   8   4      480.74      407.04     15.38 o 
   3   8   4       17.86       17.36      6.79 o 
   4   8   4       27.70       22.90      9.88 o 
   5   8   4      796.79      714.60     27.59 o 
   6   8   4       33.55        2.34     16.33 o 
   7   8   4      223.24      180.11     16.36 o 
   8   8   4        1.85        1.16      9.77 o 
   9   8   4       39.13       53.78     12.65 o 
  10   8   4       95.44      114.98     16.22 o 
  11   8   4        1.47        6.25     15.41 o 
 -11   9   4       22.44        9.16     13.74 o 
 -10   9   4        0.03       -3.28     11.78 o 
  -9   9   4        0.87        7.96     12.99 o 
  -8   9   4       25.13       24.54     12.23 o 
  -7   9   4        0.07       -9.57      9.57 o 
  -6   9   4       24.30       -7.60     13.14 o 
  -5   9   4      243.48      252.61     19.27 o 
  -4   9   4       70.64       69.45     10.38 o 
  -3   9   4        7.10       -2.66      7.27 o 
  -2   9   4      269.81      227.17     14.58 o 
  -1   9   4        0.36       -1.42      7.95 o 
   0   9   4      176.71      209.28     14.28 o 
   1   9   4        0.15        4.84      6.14 o 
   2   9   4      286.32      256.92     12.94 o 
   3   9   4      134.92      127.99     10.55 o 
   4   9   4      478.00      424.56     19.91 o 
   5   9   4       50.53       33.62     11.34 o 
   6   9   4       59.72       52.96     11.98 o 
   7   9   4        5.76       -5.32     14.61 o 
   8   9   4       24.10       27.43     11.84 o 
   9   9   4       50.68       70.88     14.20 o 
  10   9   4       29.11       19.11     12.68 o 
  11   9   4       34.39       30.63     14.77 o 
 -10  10   4        0.87      -10.80     13.04 o 
  -9  10   4       20.29       19.65     12.09 o 
  -8  10   4       70.93       72.06     14.85 o 
  -7  10   4       37.74       27.01     12.54 o 
  -6  10   4        5.03       12.64     11.27 o 
  -5  10   4        0.50        1.63     10.59 o 
  -4  10   4      343.19      332.37     19.14 o 
  -3  10   4       38.07       39.68     10.24 o 
  -2  10   4      177.21      176.97     16.12 o 
  -1  10   4      222.79      264.29     16.43 o 
   0  10   4       45.79       43.10      9.49 o 
   1  10   4      322.60      324.42     14.95 o 
   2  10   4     1034.33      984.68     28.62 o 
   3  10   4      266.80      261.16     14.43 o 
   4  10   4      167.23      158.61     15.77 o 
   5  10   4      180.57      190.69     17.22 o 
   6  10   4      181.74      149.03     17.57 o 
   7  10   4        2.55       18.47     11.50 o 
   8  10   4        9.94       -0.82     11.16 o 
   9  10   4      100.67      104.78     21.22 o 
  10  10   4       34.00       43.36     17.94 o 
 -10  11   4       19.99       38.24     15.63 o 
  -9  11   4       10.79        9.85     13.18 o 
  -8  11   4       97.42       82.96     15.57 o 
  -7  11   4       70.74       67.24     15.54 o 
  -6  11   4      134.20      130.97     17.62 o 
  -5  11   4       57.77       51.33     13.41 o 
  -4  11   4      546.78      466.27     27.02 o 
  -3  11   4       60.65       31.45     13.10 o 
  -2  11   4      180.04      197.42     15.79 o 
  -1  11   4      637.24      638.43     26.10 o 
   0  11   4      323.07      305.25     18.43 o 
   1  11   4      168.61      137.42     11.16 o 
   2  11   4      132.95      152.94     12.47 o 
   3  11   4      528.11      605.44     25.23 o 
   4  11   4      290.37      278.59     20.45 o 
   5  11   4       25.80       21.03     10.93 o 
   6  11   4      124.21      158.15     20.33 o 
   7  11   4      145.77      129.95     17.01 o 
   8  11   4       13.82        2.22     11.67 o 
   9  11   4        0.04        5.13     12.65 o 
  10  11   4       10.80       23.23     14.84 o 
  -9  12   4        8.34       15.08     15.13 o 
  -8  12   4       11.74       -8.53     12.66 o 
  -7  12   4        0.01       -5.61     11.95 o 
  -6  12   4       39.48       42.91     14.69 o 
  -5  12   4      163.10      209.43     20.45 o 
  -4  12   4        7.59        3.75     17.68 o 
  -3  12   4       39.45       41.34     20.29 o 
  -2  12   4       40.29       31.67     15.01 o 
  -1  12   4       19.36        8.22      9.41 o 
   0  12   4      110.93      138.80     14.40 o 
   1  12   4      136.14      128.28     11.68 o 
   2  12   4      251.18      269.36     15.80 o 
   3  12   4      149.85      138.72     16.17 o 
   4  12   4       88.45       75.02     16.16 o 
   5  12   4       82.15       71.05     18.97 o 
   6  12   4       72.47       74.96     19.45 o 
   7  12   4       13.76       34.98     13.84 o 
   8  12   4        1.12        9.84     12.53 o 
   9  12   4        1.71       15.24     14.60 o 
  -9  13   4        3.54       -0.18     25.38 o 
  -8  13   4        3.33        7.92     14.13 o 
  -7  13   4       21.15       18.97     14.07 o 
  -6  13   4       19.61       22.62     14.12 o 
  -5  13   4        8.28       28.45     13.00 o 
  -4  13   4        3.31      -11.35     11.35 o 
  -3  13   4       77.19       51.93     18.81 o 
  -2  13   4        8.87       19.24     12.97 o 
  -1  13   4        0.45       13.86      9.77 o 
   0  13   4       18.44       12.74     10.12 o 
   1  13   4      146.24      138.31     15.38 o 
   2  13   4       46.61       46.84     14.74 o 
   3  13   4       14.57       30.23     15.63 o 
   4  13   4        6.30        5.40     15.17 o 
   5  13   4        0.07      -12.56     17.82 o 
   6  13   4        6.58        7.17     21.78 o 
   7  13   4        2.88       17.43     19.80 o 
   8  13   4        0.00       16.26     16.45 o 
  -8  14   4        5.02       -3.92     14.40 o 
  -7  14   4        1.80        0.10     14.56 o 
  -6  14   4       55.18       67.47     17.27 o 
  -5  14   4       16.61       21.32     14.21 o 
  -4  14   4       12.62        4.75     13.03 o 
  -3  14   4       54.10       85.42     21.25 o 
  -2  14   4      111.25      124.90     23.88 o 
  -1  14   4        0.14        0.27     12.90 o 
   0  14   4       48.38       51.19     12.73 o 
   1  14   4      115.15      129.86     19.37 o 
   2  14   4      203.42      177.25     24.63 o 
   3  14   4      101.00      130.07     22.55 o 
   4  14   4       46.21       72.66     21.42 o 
   5  14   4       35.72       39.01     18.70 o 
   6  14   4        0.31       11.49     16.95 o 
   7  14   4        4.37       16.61     22.50 o 
  -7  15   4        7.07       21.08     15.91 o 
  -6  15   4       18.44        7.09     26.87 o 
  -5  15   4       72.83       53.24     17.27 o 
  -4  15   4      247.72      245.64     30.75 o 
  -3  15   4      126.19      111.39     18.79 o 
  -2  15   4        8.35       45.13     19.26 o 
  -1  15   4       25.81       86.58     19.72 o 
   0  15   4      124.78      129.78     26.09 o 
   1  15   4       46.85       39.17     16.58 o 
   2  15   4       16.45       55.66     19.81 o 
   3  15   4      118.22      115.52     24.14 o 
   4  15   4       64.72       66.80     28.26 o 
   5  15   4       60.35       89.70     22.70 o 
   6  15   4       85.08       71.35     22.14 o 
  -5  16   4        2.35       17.46     16.33 o 
  -4  16   4        9.88       -0.31     15.33 o 
  -3  16   4       15.17      -14.09     14.09 o 
  -2  16   4       89.77       82.14     24.65 o 
  -1  16   4       13.30       30.60     30.24 o 
   0  16   4       16.16       23.24     39.06 o 
   1  16   4        6.65        3.60     29.88 o 
   2  16   4       31.76       40.88     34.02 o 
   3  16   4        2.33       -9.32     18.19 o 
   4  16   4       12.61        7.78     19.16 o 
   5  16   4        5.60       33.16     37.62 o 
  -3  17   4       13.63        7.16     19.84 o 
  -2  17   4       42.46      123.46     43.55 o 
  -1  17   4       25.21       70.55     39.96 o 
   1  17   4        2.26       38.52     31.68 o 
   2  17   4       19.27       19.80     32.40 o 
   3  17   4       14.68       33.56     40.14 o 
 -13   1   5        5.60      -31.48     38.52 o 
 -12   1   5        0.02      -10.19     23.40 o 
 -11   1   5        2.58        5.37      8.66 o 
 -10   1   5       13.48        3.29      8.67 o 
  -9   1   5      148.65      164.71      7.21 o 
  -8   1   5      364.05      340.00     15.21 o 
  -7   1   5      246.88      282.18      8.59 o 
  -6   1   5      155.88      153.25      7.33 o 
  -5   1   5      103.51      105.24      4.35 o 
  -4   1   5      326.28      342.74      8.30 o 
  -3   1   5        2.21        1.48      1.72 o 
  -2   1   5     1090.60     1090.40     16.89 o 
  -1   1   5    33182.98    32324.07    432.21 o 
   0   1   5    13288.43    12950.65    225.23 o 
   1   1   5      418.78      408.80      7.94 o 
   2   1   5     1754.96     1824.95     31.99 o 
   3   1   5     1390.26     1347.00     24.04 o 
   4   1   5       74.53       80.33      4.11 o 
   5   1   5      109.49      114.44      5.12 o 
   6   1   5      285.06      264.43      8.90 o 
   7   1   5      995.79     1049.90     22.61 o 
   8   1   5       16.45       14.40      5.39 o 
   9   1   5       94.34      103.26      7.81 o 
  10   1   5      174.01      158.13     15.47 o 
  11   1   5        5.50        5.17      9.53 o 
  12   1   5       18.35       30.39      7.99 o 
 -13   2   5        0.33        5.56     24.79 o 
 -12   2   5        0.00        8.45     13.28 o 
 -11   2   5       25.11       25.41     10.14 o 
 -10   2   5      326.00      327.76     15.89 o 
  -9   2   5      151.66      147.83      7.92 o 
  -8   2   5       55.31       52.46      6.72 o 
  -7   2   5      516.77      454.97     10.99 o 
  -6   2   5     1410.48     1420.99     29.68 o 
  -5   2   5      451.25      486.80     14.96 o 
  -4   2   5        0.19        9.24      2.91 o 
  -3   2   5        8.75       18.73      3.24 o 
  -2   2   5    10157.41    10286.15    147.68 o 
  -1   2   5     6100.36     5889.57     85.52 o 
   0   2   5     1025.91      980.12     20.20 o 
   1   2   5      401.42      372.75      8.20 o 
   2   2   5        4.37        6.42      2.49 o 
   3   2   5     2390.39     2744.31     44.15 o 
   4   2   5      847.63      781.15     14.06 o 
   5   2   5     1846.32     1736.85     29.53 o 
   6   2   5      238.83      208.69      7.44 o 
   7   2   5      952.37      929.84     21.08 o 
   8   2   5      997.00     1000.26     22.31 o 
   9   2   5       44.97       42.95      6.95 o 
  10   2   5      176.79      179.76     13.95 o 
  11   2   5       30.70       27.49      9.56 o 
  12   2   5       29.68       52.03     24.48 o 
 -13   3   5        2.17        2.13     10.13 o 
 -12   3   5        0.25       -9.52      9.52 o 
 -11   3   5       25.21       18.82     12.08 o 
 -10   3   5       19.88        6.27     10.08 o 
  -9   3   5      113.22       87.88      9.94 o 
  -8   3   5      226.88      216.83      9.06 o 
  -7   3   5      316.78      314.51      9.36 o 
  -6   3   5        0.02        0.09      5.28 o 
  -5   3   5      131.53      196.64     10.80 o 
  -4   3   5     2212.03     2381.02     63.64 o 
  -3   3   5      505.63      575.09     11.95 o 
  -2   3   5     1112.74     1380.91     22.48 o 
  -1   3   5     2955.58     3213.41     59.26 o 
   0   3   5     2349.37     2254.61     46.80 o 
   1   3   5      598.06      618.51     13.44 o 
   2   3   5       46.14       53.11      3.87 o 
   3   3   5       27.74       19.29      3.37 o 
   4   3   5     1453.21     1451.05     27.07 o 
   5   3   5       22.22       20.54      4.36 o 
   6   3   5      683.48      694.36     17.17 o 
   7   3   5        0.55       -1.92      4.37 o 
   8   3   5        0.42       -4.63      4.63 o 
   9   3   5      134.20      160.34     12.46 o 
  10   3   5      315.62      314.80     28.37 o 
  11   3   5        0.40       -7.20      7.20 o 
  12   3   5        0.02       -7.79     10.32 o 
 -12   4   5       23.37        3.14     17.58 o 
 -11   4   5        5.48        7.13      8.54 o 
 -10   4   5      148.06      142.59     15.74 o 
  -9   4   5      517.37      497.62     29.46 o 
  -8   4   5       57.85       65.39      6.92 o 
  -7   4   5       82.86       89.93      6.66 o 
  -6   4   5       88.58       80.61      6.26 o 
  -5   4   5       18.60       23.69      5.87 o 
  -4   4   5      472.86      486.95     13.28 o 
  -3   4   5      151.75      116.30      5.34 o 
  -2   4   5      504.40      528.74     11.47 o 
  -1   4   5      141.05      153.69      8.53 o 
   0   4   5      628.61      656.53     17.47 o 
   1   4   5       66.73       65.75      4.11 o 
   2   4   5     1330.12     1322.12     25.30 o 
   3   4   5      224.69      200.82      6.97 o 
   4   4   5        2.93       -1.43      2.77 o 
   5   4   5       16.30       20.97      6.91 o 
   6   4   5      684.59      661.07     17.25 o 
   7   4   5      409.39      398.89     13.21 o 
   8   4   5      273.48      237.29     10.70 o 
   9   4   5      253.97      249.08     15.82 o 
  10   4   5        4.15       14.41      8.46 o 
  11   4   5       10.56        1.06      8.44 o 
  12   4   5       20.00       11.49      9.85 o 
 -12   5   5      146.37      150.67     18.21 o 
 -11   5   5        0.13       -6.68      8.87 o 
 -10   5   5       45.55       53.86     10.74 o 
  -9   5   5       39.13       31.12      7.57 o 
  -8   5   5     1747.24     1816.11     43.54 o 
  -7   5   5       92.26       88.68      7.91 o 
  -6   5   5      899.19      960.63     31.22 o 
  -5   5   5      185.82      254.01      9.11 o 
  -4   5   5     3177.34     3410.37     57.89 o 
  -3   5   5     1019.91      977.67     22.11 o 
  -2   5   5      177.60      236.25      8.72 o 
  -1   5   5     2295.11     1873.76     41.07 o 
   0   5   5      168.43      210.71      9.46 o 
   1   5   5      140.57      115.72      6.10 o 
   2   5   5     3616.87     3633.72     68.03 o 
   3   5   5     1885.79     1895.35     35.28 o 
   4   5   5       60.79       41.53      4.71 o 
   5   5   5      397.62      413.12     12.31 o 
   6   5   5      209.26      260.50     11.65 o 
   7   5   5     1269.38     1158.97     33.04 o 
   8   5   5       96.56       66.70      8.58 o 
   9   5   5       66.11       64.49     11.98 o 
  10   5   5       15.84       17.87      9.70 o 
  11   5   5        0.27        3.29     12.88 o 
  12   5   5       33.56       37.70     11.04 o 
 -12   6   5       21.01       47.34     12.92 o 
 -11   6   5        3.94        9.50     11.09 o 
 -10   6   5       74.90       86.13     16.35 o 
  -9   6   5        0.44       -9.25      9.25 o 
  -8   6   5       38.67       32.34      8.73 o 
  -7   6   5      459.20      536.86     20.88 o 
  -6   6   5      316.06      350.10     14.55 o 
  -5   6   5      343.05      376.01     14.87 o 
  -4   6   5        0.19        2.22      4.70 o 
  -3   6   5     1636.93     1607.46     36.93 o 
  -2   6   5     1039.01     1015.05     25.12 o 
  -1   6   5      312.42      277.80     13.05 o 
   0   6   5      806.01      855.94     25.64 o 
   1   6   5      253.24      284.84     10.14 o 
   2   6   5     2608.98     2575.59     50.49 o 
   3   6   5      211.15      205.74     10.17 o 
   4   6   5      376.78      346.61     11.31 o 
   5   6   5      416.38      438.01     13.66 o 
   6   6   5     1403.11     1340.82     37.26 o 
   7   6   5        0.04       -3.90      7.00 o 
   8   6   5        0.43       -2.36      8.69 o 
   9   6   5      147.64      170.74     15.49 o 
  10   6   5      139.23      124.29     19.23 o 
  11   6   5      194.09      197.84     16.87 o 
  12   6   5        7.60       -8.39     10.92 o 
 -12   7   5        7.23       16.64     12.91 o 
 -11   7   5        3.30        9.55     12.41 o 
 -10   7   5        4.02       14.40     11.86 o 
  -9   7   5       14.23        8.03     10.67 o 
  -8   7   5      187.90      219.22     18.10 o 
  -7   7   5      376.84      438.43     22.44 o 
  -6   7   5       98.91      102.79     20.31 o 
  -5   7   5       20.67       19.75     10.16 o 
  -4   7   5      492.21      487.57     14.57 o 
  -3   7   5      249.43      208.06     12.33 o 
  -2   7   5      394.62      311.70     12.19 o 
  -1   7   5        0.29        9.23      6.69 o 
   0   7   5      388.59      443.55     14.61 o 
   1   7   5       92.21      110.25      7.74 o 
   2   7   5      203.33      204.69     10.43 o 
   3   7   5      260.60      244.78     10.68 o 
   4   7   5       69.99       66.42      6.62 o 
   5   7   5      822.61      831.10     24.34 o 
   6   7   5      169.68      142.48     11.64 o 
   7   7   5       50.55       25.94     13.99 o 
   8   7   5       46.04       56.69     11.73 o 
   9   7   5       12.95       15.22     10.13 o 
  10   7   5       23.93       31.19     11.69 o 
  11   7   5        0.10       12.37     12.59 o 
 -11   8   5        0.01       19.35     12.88 o 
 -10   8   5       62.13       65.58     14.97 o 
  -9   8   5       58.66       72.43     14.30 o 
  -8   8   5       23.38       28.18     14.28 o 
  -7   8   5      127.80      140.66     15.98 o 
  -6   8   5      281.90      271.44     19.48 o 
  -5   8   5       19.27       22.88      9.03 o 
  -4   8   5      712.36      657.43     28.81 o 
  -3   8   5      535.38      482.50     19.85 o 
  -2   8   5       81.57       79.12     13.04 o 
  -1   8   5        2.03       10.30      7.18 o 
   0   8   5      259.37      222.90     11.73 o 
   1   8   5       28.08       12.53      5.74 o 
   2   8   5      306.12      366.17     14.55 o 
   3   8   5       61.65       44.60      7.97 o 
   4   8   5        4.34        3.96      6.95 o 
   5   8   5        7.62        7.52      8.43 o 
   6   8   5       84.80       56.49     11.51 o 
   7   8   5       53.57       42.92     14.78 o 
   8   8   5       47.35       49.27     12.06 o 
   9   8   5       50.26       54.14     12.75 o 
  10   8   5       43.63       35.98     12.68 o 
  11   8   5       72.78      113.73     16.20 o 
 -11   9   5       35.62       40.20     15.38 o 
 -10   9   5       38.98       25.62     22.98 o 
  -9   9   5       55.26       52.86     14.52 o 
  -8   9   5      101.20      140.42     20.12 o 
  -7   9   5       99.72       86.34     14.45 o 
  -6   9   5      186.06      189.95     15.27 o 
  -5   9   5        0.08       -8.11      8.11 o 
  -4   9   5       93.89       82.45     11.49 o 
  -3   9   5        6.83       -7.43      7.43 o 
  -2   9   5      418.55      434.13     19.68 o 
  -1   9   5       94.79       93.48     10.76 o 
   0   9   5      832.95      884.85     24.92 o 
   1   9   5     1734.54     1691.03     40.94 o 
   2   9   5        0.34       -5.99      5.99 o 
   3   9   5       82.91      106.28     10.07 o 
   4   9   5       49.06       60.98      9.47 o 
   5   9   5        8.85       -1.82      9.34 o 
   6   9   5        4.04       -0.21      9.32 o 
   7   9   5       56.28       52.15     12.53 o 
   8   9   5      110.81      130.76     16.48 o 
   9   9   5       39.93       37.37     12.92 o 
  10   9   5        4.17       14.54     12.48 o 
  11   9   5       18.75       11.07     13.63 o 
 -10  10   5       84.88       90.39     17.24 o 
  -9  10   5        0.98       14.95     15.32 o 
  -8  10   5       19.17       11.18     12.41 o 
  -7  10   5       65.08       45.94     13.95 o 
  -6  10   5      483.08      533.16     28.70 o 
  -5  10   5      114.89      114.49     16.04 o 
  -4  10   5      445.01      388.59     33.73 o 
  -3  10   5      994.49     1019.49     33.55 o 
  -2  10   5       12.10       12.88      8.77 o 
  -1  10   5        0.43        6.52      8.67 o 
   0  10   5       89.67       84.55      9.04 o 
   1  10   5      493.35      488.54     18.39 o 
   2  10   5      632.90      617.51     23.49 o 
   3  10   5      316.38      274.12     14.57 o 
   4  10   5        0.68        2.74     12.86 o 
   5  10   5      146.56      124.13     20.01 o 
   6  10   5      100.19       71.25     14.94 o 
   7  10   5       18.94       13.31     19.01 o 
   8  10   5       82.75       68.69     14.31 o 
   9  10   5       24.62       37.54     13.66 o 
  10  10   5       11.24        2.11     12.49 o 
 -10  11   5       39.70       35.78     15.48 o 
  -9  11   5       61.25       55.45     16.11 o 
  -8  11   5       41.58       26.93     14.51 o 
  -7  11   5       43.32       19.86     22.30 o 
  -6  11   5        2.26       -0.39     11.50 o 
  -5  11   5        5.07       21.39     13.88 o 
  -4  11   5      586.26      623.18     31.30 o 
  -3  11   5      515.26      442.82     32.77 o 
  -2  11   5      170.15      152.09     22.14 o 
  -1  11   5       42.52       38.15     13.92 o 
   0  11   5        2.63       -6.61      6.61 o 
   1  11   5       27.93       13.89      7.59 o 
   2  11   5      453.68      446.73     18.85 o 
   3  11   5      109.35      114.61     13.93 o 
   4  11   5       25.01       29.98     10.94 o 
   5  11   5        3.74        2.22     10.42 o 
   6  11   5        2.61        3.65     10.37 o 
   7  11   5       19.53       19.59     16.76 o 
   8  11   5       37.17       19.40     13.05 o 
   9  11   5        1.82       11.73     13.55 o 
  10  11   5        0.00        3.92     16.47 o 
  -9  12   5        0.53        7.11     14.67 o 
  -8  12   5       10.44       -5.10     13.46 o 
  -7  12   5       14.02       29.51     13.65 o 
  -6  12   5        8.29       15.90     12.97 o 
  -5  12   5        3.15       -5.28     11.34 o 
  -4  12   5       10.43        0.52     10.87 o 
  -3  12   5      108.82      110.12     20.15 o 
  -2  12   5        6.16       -3.07      9.23 o 
  -1  12   5        8.20        4.55      9.01 o 
   0  12   5       13.41       24.07     12.68 o 
   1  12   5       21.09        4.40      9.29 o 
   2  12   5       86.53       53.70     14.74 o 
   3  12   5       30.89       34.11     11.76 o 
   4  12   5       12.45       -2.61     15.59 o 
   5  12   5        4.49        2.77     10.83 o 
   6  12   5       45.71       43.58     13.60 o 
   7  12   5       16.62       39.53     14.10 o 
   8  12   5       19.45       14.25     18.63 o 
   9  12   5      100.18      120.08     19.62 o 
  -8  13   5       86.19       96.40     19.30 o 
  -7  13   5       88.99      104.91     19.14 o 
  -6  13   5        0.84       -3.53     12.65 o 
  -5  13   5       90.93      145.77     19.69 o 
  -4  13   5       36.67       25.36     16.42 o 
  -3  13   5        0.10      -10.46     14.01 o 
  -2  13   5       19.68       22.15     13.35 o 
  -1  13   5        2.69        5.66      9.55 o 
   0  13   5       13.38       13.84     11.17 o 
   1  13   5       15.70       20.47     10.71 o 
   2  13   5        7.33      -10.85     10.85 o 
   3  13   5      146.41      143.40     23.16 o 
   4  13   5       82.61       82.83     20.50 o 
   5  13   5        8.51       -0.54     15.02 o 
   6  13   5       48.89       56.74     39.96 o 
   7  13   5       13.13       38.97     18.75 o 
   8  13   5       19.15       14.46     16.66 o 
  -8  14   5       23.35       46.84     22.87 o 
  -7  14   5      115.01      158.30     22.29 o 
  -6  14   5      148.89      178.38     22.59 o 
  -5  14   5        5.00       15.90     13.27 o 
  -4  14   5       22.91       18.03     14.09 o 
  -3  14   5      154.65      186.87     26.08 o 
  -2  14   5      107.12      135.78     24.24 o 
  -1  14   5        1.59       -2.35     13.53 o 
   0  14   5        0.06      -10.25     10.25 o 
   1  14   5       29.44       34.63     15.74 o 
   2  14   5       29.27       39.76     18.17 o 
   3  14   5        3.63      -13.19     14.95 o 
   4  14   5      187.53      242.43     29.08 o 
   5  14   5      277.21      270.37     30.79 o 
   6  14   5       86.55      109.02     23.41 o 
   7  14   5       29.86       41.20     19.72 o 
  -6  15   5       27.49       28.83     18.15 o 
  -5  15   5        0.16       -6.63     20.91 o 
  -4  15   5        6.19       24.21     15.64 o 
  -3  15   5       30.44       15.22     29.34 o 
  -2  15   5        2.87        1.32     18.72 o 
  -1  15   5        2.17       -3.54     14.06 o 
   0  15   5       41.04       49.27     23.11 o 
   1  15   5        5.14       12.86     16.91 o 
   2  15   5       17.69       39.60     20.52 o 
   3  15   5        0.15       -8.10     23.22 o 
   4  15   5       91.32      123.46     25.47 o 
   5  15   5        2.28       -5.49     16.17 o 
   6  15   5        1.48        3.19     18.18 o 
  -5  16   5        3.32       24.06     16.24 o 
  -4  16   5      104.82      109.57     21.21 o 
  -3  16   5       14.31       31.37     16.68 o 
  -2  16   5        7.10       17.88     20.80 o 
  -1  16   5        0.02       -2.52     31.32 o 
   0  16   5       22.53      -10.03     21.53 o 
   1  16   5        8.53       19.44     29.16 o 
   2  16   5        0.71       17.93     19.19 o 
   3  16   5        7.04       61.41     21.48 o 
   4  16   5       42.26       66.74     22.09 o 
   5  16   5       64.34       85.57     23.70 o 
  -3  17   5       12.42       25.05     17.74 o 
  -2  17   5        0.17       11.88     36.72 o 
  -1  17   5        0.46       18.00     36.36 o 
   1  17   5       60.36       27.00     31.68 o 
   2  17   5       69.65      101.15     40.67 o 
 -13   0   6        0.03       29.16     37.08 o 
 -12   0   6        7.27       15.84     33.84 o 
 -11   0   6        0.02        1.69      8.89 o 
 -10   0   6      589.18      580.61     30.01 o 
  -9   0   6      139.53      140.02     10.60 o 
  -8   0   6      538.10      514.42     28.18 o 
  -7   0   6      743.45      606.66     19.07 o 
  -6   0   6        3.13       -1.91      4.75 o 
  -5   0   6       35.45       30.46      5.24 o 
  -4   0   6        0.08        7.66      6.47 o 
  -3   0   6      517.67      409.02     23.31 o 
  -2   0   6     1445.83     1184.37     25.87 o 
  -1   0   6    13632.95    13840.40    263.52 o 
   0   0   6      140.85      174.40      8.94 o 
   1   0   6     4891.65     4967.95     97.15 o 
   2   0   6      658.91      664.46     16.42 o 
   3   0   6        3.01       -3.58      3.58 o 
   4   0   6      702.51      779.30     20.67 o 
   5   0   6       13.95       17.36      5.19 o 
   6   0   6       36.15       48.24      6.66 o 
   7   0   6      644.24      698.09     22.72 o 
   8   0   6      557.74      610.64     28.80 o 
   9   0   6       33.50       23.04     10.44 o 
  10   0   6        7.72       11.52     10.44 o 
  11   0   6      144.74      161.98     17.64 o 
  12   0   6      183.62      169.90     18.00 o 
 -13   1   6       41.15       76.73     28.85 o 
 -12   1   6      108.36      146.16     38.52 o 
 -11   1   6       16.69       14.95      7.05 o 
 -10   1   6       65.98       73.20      8.87 o 
  -9   1   6      512.61      541.28     15.33 o 
  -8   1   6       36.41       30.13      4.82 o 
  -7   1   6       23.09       15.41      4.31 o 
  -6   1   6      159.47      176.46      6.46 o 
  -5   1   6      430.12      509.09     11.54 o 
  -4   1   6       21.33       22.11      2.68 o 
  -3   1   6        0.06       -1.29      1.97 o 
  -2   1   6     2805.81     3003.90     40.74 o 
  -1   1   6      193.11      176.84      5.74 o 
   0   1   6      501.01      478.44     10.32 o 
   1   1   6       75.07       65.20      3.74 o 
   2   1   6     1116.47      960.62     16.49 o 
   3   1   6     2417.70     2746.75     41.40 o 
   4   1   6      296.81      330.39      7.84 o 
   5   1   6      115.27       86.25      5.05 o 
   6   1   6      968.36      986.39     20.06 o 
   7   1   6       10.80        4.26      4.83 o 
   8   1   6        7.48       -4.28      4.29 o 
   9   1   6       12.54        5.96      8.47 o 
  10   1   6       99.91       94.26     15.48 o 
  11   1   6       13.04       19.03      7.88 o 
  12   1   6        0.27       -6.02      6.02 o 
 -13   2   6       12.83       21.83     25.61 o 
 -12   2   6        2.21        2.77     10.14 o 
 -11   2   6       30.75       30.71      8.17 o 
 -10   2   6       10.05        7.64     12.68 o 
  -9   2   6      143.48      149.99      9.60 o 
  -8   2   6      158.71      164.83      7.26 o 
  -7   2   6       61.52       78.92      5.67 o 
  -6   2   6       32.51       38.68      4.36 o 
  -5   2   6      267.27      389.00     16.04 o 
  -4   2   6      309.73      291.32      6.63 o 
  -3   2   6       71.48       87.98      4.10 o 
  -2   2   6      857.55      932.81     16.21 o 
  -1   2   6        1.56       -1.50      3.29 o 
   0   2   6      115.91      132.41      6.01 o 
   1   2   6     1153.35     1134.52     21.59 o 
   2   2   6      651.33      660.62     13.24 o 
   3   2   6      720.29      654.75     12.40 o 
   4   2   6       24.45       25.36      2.97 o 
   5   2   6       56.21       47.71      3.97 o 
   6   2   6       49.67       30.06      4.29 o 
   7   2   6      652.51      691.75     17.62 o 
   8   2   6      130.53      126.23      8.77 o 
   9   2   6        0.44       -0.53     10.65 o 
  10   2   6       18.50       23.05      8.47 o 
  11   2   6       31.96       21.31     18.39 o 
  12   2   6        2.63        3.50      8.13 o 
 -12   3   6       43.02       29.00     12.07 o 
 -11   3   6        8.81        4.15      8.08 o 
 -10   3   6       41.86       32.80     11.95 o 
  -9   3   6      195.44      184.13     13.44 o 
  -8   3   6      373.60      383.72     10.84 o 
  -7   3   6       19.87       20.98      4.75 o 
  -6   3   6     1297.12     1309.69     29.57 o 
  -5   3   6      379.14      532.18     21.68 o 
  -4   3   6      953.45     1022.41     24.22 o 
  -3   3   6      809.11      718.12     17.41 o 
  -2   3   6     5139.97     4952.45     77.57 o 
  -1   3   6     1041.87      922.37     18.34 o 
   0   3   6      995.80      966.39     19.26 o 
   1   3   6       68.43       73.04      4.51 o 
   2   3   6     1582.37     1614.17     29.57 o 
   3   3   6      381.34      420.04     10.27 o 
   4   3   6      556.88      624.04     14.44 o 
   5   3   6      190.19      211.28     12.21 o 
   6   3   6       13.73       11.55      4.65 o 
   7   3   6     1058.78     1092.17     22.85 o 
   8   3   6       12.23       19.87      6.47 o 
   9   3   6      480.34      492.00     17.32 o 
  10   3   6        1.73       12.15      8.21 o 
  11   3   6        2.97       -7.62     20.46 o 
  12   3   6        5.48       -1.16      8.51 o 
 -12   4   6       15.55       15.40      9.60 o 
 -11   4   6       55.66       44.59     10.35 o 
 -10   4   6      165.84      165.43     13.61 o 
  -9   4   6       21.58       10.51      7.25 o 
  -8   4   6      940.67     1115.88     31.24 o 
  -7   4   6      403.38      410.90     13.52 o 
  -6   4   6      109.32      120.38      7.26 o 
  -5   4   6     1021.48     1162.94     24.09 o 
  -4   4   6     3901.27     4144.81     83.03 o 
  -3   4   6     1480.07     1513.87     26.85 o 
  -2   4   6      235.53      185.09      6.57 o 
  -1   4   6      780.51      839.74     21.10 o 
   0   4   6     3220.02     2813.65     58.36 o 
   1   4   6      508.99      465.12     12.42 o 
   2   4   6     1010.45     1056.94     23.05 o 
   3   4   6       28.56       28.79      4.08 o 
   4   4   6       20.18        9.13      3.73 o 
   5   4   6        0.76       -2.67      4.48 o 
   6   4   6        0.20       -0.19      5.01 o 
   7   4   6        7.99       -0.81      6.60 o 
   8   4   6      131.20      123.07      8.73 o 
   9   4   6      155.55      157.49     16.67 o 
  10   4   6       25.25       19.43      9.16 o 
  11   4   6       22.79        7.50      9.10 o 
  12   4   6       69.27       75.33     18.30 o 
 -12   5   6        6.95        0.68      9.98 o 
 -11   5   6        5.04        8.37      9.55 o 
 -10   5   6       16.00       23.52     10.13 o 
  -9   5   6       14.52       27.81     10.81 o 
  -8   5   6       37.02       34.64      9.84 o 
  -7   5   6      159.95      207.28     15.59 o 
  -6   5   6      109.68      112.72     15.69 o 
  -5   5   6      884.34      861.90     25.01 o 
  -4   5   6     2228.94     2179.06     35.68 o 
  -3   5   6        6.22        0.43      3.81 o 
  -2   5   6      876.11      864.83     19.86 o 
  -1   5   6      150.66      141.29      8.20 o 
   0   5   6      191.58      128.21      8.00 o 
   1   5   6      177.52      151.79     11.92 o 
   2   5   6     3065.77     2939.47     56.37 o 
   3   5   6      140.76      193.49      7.94 o 
   4   5   6       20.44       12.28      4.27 o 
   5   5   6        9.96       -1.48      4.66 o 
   6   5   6      232.49      285.51     12.62 o 
   7   5   6       18.82       13.26      7.48 o 
   8   5   6        3.44        6.39     10.12 o 
   9   5   6      436.35      448.93     22.57 o 
  10   5   6      128.33      118.70     17.46 o 
  11   5   6        8.78        1.38      9.50 o 
  12   5   6      158.90      198.89     22.08 o 
 -12   6   6       12.53       35.73     23.52 o 
 -11   6   6       12.31       14.03     11.96 o 
 -10   6   6        5.15       25.86     12.12 o 
  -9   6   6        0.29       -8.37      8.37 o 
  -8   6   6        0.11       -5.56      7.18 o 
  -7   6   6       17.99       20.36      7.92 o 
  -6   6   6      271.12      267.23     13.45 o 
  -5   6   6        7.67       11.55      4.85 o 
  -4   6   6      945.33      982.67     23.03 o 
  -3   6   6      617.95      574.38     17.71 o 
  -2   6   6     1508.47     1567.14     32.78 o 
  -1   6   6       28.12        9.69      5.10 o 
   0   6   6     2708.95     2793.92     59.77 o 
   1   6   6      392.01      410.01     12.44 o 
   2   6   6      707.84      641.49     17.04 o 
   3   6   6      141.88      160.70      8.59 o 
   4   6   6        0.51        0.85      4.54 o 
   5   6   6      462.01      519.98     15.24 o 
   6   6   6      172.33      175.84     12.24 o 
   7   6   6      126.43      128.59     16.10 o 
   8   6   6        2.53        3.91      8.63 o 
   9   6   6        1.16        0.78      9.04 o 
  10   6   6        6.62        6.88      9.36 o 
  11   6   6        3.82        0.50     13.80 o 
  12   6   6       18.17       54.35     37.80 o 
 -12   7   6      162.88      158.83     17.94 o 
 -11   7   6        7.63       18.04     12.07 o 
 -10   7   6      103.66      111.60     26.55 o 
  -9   7   6        7.59        5.73     10.67 o 
  -8   7   6       99.48      105.15     14.85 o 
  -7   7   6      260.26      268.05     15.91 o 
  -6   7   6     3152.66     3267.15    153.63 o 
  -5   7   6       26.64       19.76      7.56 o 
  -4   7   6        0.90        0.68      6.12 o 
  -3   7   6        7.96       16.42      6.44 o 
  -2   7   6     1144.10     1163.60     38.12 o 
  -1   7   6      588.43      678.37     20.61 o 
   0   7   6      285.83      260.40     15.89 o 
   1   7   6      373.92      393.10     12.82 o 
   2   7   6      414.56      313.19     11.88 o 
   3   7   6     1228.66     1133.52     26.76 o 
   4   7   6       12.41       -3.39      5.43 o 
   5   7   6     1072.57     1009.50     34.13 o 
   6   7   6       19.62       16.54      9.46 o 
   7   7   6       15.15       23.60     10.16 o 
   8   7   6      116.97      152.09     15.44 o 
   9   7   6        4.52       -3.29      9.85 o 
  10   7   6       42.38       59.49     13.11 o 
  11   7   6       33.86       11.04     12.09 o 
 -11   8   6       83.44       85.40     19.03 o 
 -10   8   6       91.12      102.41     16.31 o 
  -9   8   6        0.24       11.43     11.37 o 
  -8   8   6        1.99        2.58     10.35 o 
  -7   8   6      142.90      137.94     16.53 o 
  -6   8   6     1827.88     1765.45     50.62 o 
  -5   8   6       85.36       94.73     11.51 o 
  -4   8   6     2907.27     2899.21     63.70 o 
  -3   8   6     1300.18     1142.57     30.50 o 
  -2   8   6      192.85      169.39      9.07 o 
  -1   8   6      700.65      604.98     22.68 o 
   0   8   6     3660.48     3512.38     75.32 o 
   1   8   6      707.27      814.35     21.04 o 
   2   8   6        1.47        1.01      6.18 o 
   3   8   6      443.04      398.90     14.38 o 
   4   8   6     1466.02     1416.77     32.75 o 
   5   8   6     1032.07      992.22     31.58 o 
   6   8   6       45.68       47.46     11.61 o 
   7   8   6      266.44      268.22     19.40 o 
   8   8   6      367.72      324.15     27.87 o 
   9   8   6       34.37       49.18     12.40 o 
  10   8   6        0.18       15.22     11.65 o 
  11   8   6      115.17      124.58     16.89 o 
 -11   9   6       11.50       -6.47     12.89 o 
 -10   9   6       71.66       54.45     15.57 o 
  -9   9   6        0.03        0.28     12.30 o 
  -8   9   6        0.09      -10.21     10.21 o 
  -7   9   6       43.04       31.16     12.85 o 
  -6   9   6      320.42      291.79     18.22 o 
  -5   9   6       72.59       61.51     11.24 o 
  -4   9   6        3.70       16.26     12.64 o 
  -3   9   6      261.16      288.21     14.71 o 
  -2   9   6      391.79      363.18     25.77 o 
  -1   9   6      449.90      410.14     14.89 o 
   0   9   6      820.02      824.58     28.54 o 
   1   9   6      349.33      313.25     13.76 o 
   2   9   6       21.70       18.97     11.23 o 
   3   9   6      742.75      734.20     21.17 o 
   4   9   6      243.19      262.89     14.37 o 
   5   9   6        2.83       -1.09      9.16 o 
   6   9   6       64.20       41.28     11.77 o 
   7   9   6       10.50        4.82      9.95 o 
   8   9   6        6.35       -4.43     10.13 o 
   9   9   6       38.73       52.41     13.84 o 
  10   9   6       24.55       61.51     18.08 o 
 -10  10   6        0.08       12.74     21.50 o 
  -9  10   6        2.64        4.69     14.43 o 
  -8  10   6       20.94       13.38     22.41 o 
  -7  10   6        0.15       -7.61     10.44 o 
  -6  10   6       18.62       10.18     21.70 o 
  -5  10   6       25.96       36.96     10.43 o 
  -4  10   6      132.09      130.01     15.95 o 
  -3  10   6      334.82      293.74     19.79 o 
  -2  10   6       11.21       16.86      9.31 o 
  -1  10   6      345.93      329.01     18.52 o 
   0  10   6        6.52       12.92     12.82 o 
   1  10   6       12.70       16.09      6.96 o 
   2  10   6        5.43       -7.10      7.10 o 
   3  10   6        0.48        0.82      7.22 o 
   4  10   6       29.58       22.61     10.49 o 
   5  10   6       81.41      115.56     14.87 o 
   6  10   6        2.17        6.93     10.23 o 
   7  10   6       91.73      108.64     26.37 o 
   8  10   6       59.03       49.06     14.24 o 
   9  10   6        5.18       -4.36     11.77 o 
  10  10   6       13.02       16.56     13.62 o 
 -10  11   6        3.79      -13.60     13.60 o 
  -9  11   6       70.75       76.39     17.68 o 
  -8  11   6      268.41      256.29     23.57 o 
  -7  11   6       57.16       26.16     13.58 o 
  -6  11   6      150.64      165.62     19.53 o 
  -5  11   6      698.00      755.86     35.44 o 
  -4  11   6      149.86      141.96     17.19 o 
  -3  11   6       49.30       35.47     13.07 o 
  -2  11   6      712.83      695.14     28.02 o 
  -1  11   6      683.36      680.70     27.29 o 
   0  11   6        3.52       22.78      9.90 o 
   1  11   6       95.94      108.70     13.56 o 
   2  11   6      725.75      724.99     24.13 o 
   3  11   6      341.17      328.46     18.59 o 
   4  11   6       13.41       30.10     11.59 o 
   5  11   6      317.42      300.48     21.49 o 
   6  11   6      114.28      110.69     16.22 o 
   7  11   6        5.55       12.92     11.63 o 
   8  11   6       14.98       11.07     11.94 o 
   9  11   6       27.11       47.38     25.42 o 
  -9  12   6        6.44        1.77     14.39 o 
  -8  12   6       20.36       26.58     14.94 o 
  -7  12   6        4.42       -4.85     13.03 o 
  -6  12   6      115.34      124.82     18.93 o 
  -5  12   6       36.94       44.19     15.80 o 
  -4  12   6       39.84       45.80     13.53 o 
  -3  12   6       89.25      105.35     23.94 o 
  -2  12   6       90.56       45.97     24.20 o 
  -1  12   6       16.99        1.70      9.01 o 
   0  12   6      340.73      332.45     21.25 o 
   1  12   6      365.08      360.02     21.98 o 
   2  12   6      138.47      146.79     18.00 o 
   3  12   6       86.27      102.54     19.80 o 
   4  12   6       69.90       93.66     29.88 o 
   5  12   6       29.66       30.62     16.75 o 
   6  12   6        7.13        4.37     17.28 o 
   7  12   6        5.02       13.48     15.13 o 
   8  12   6        8.71       14.34     15.53 o 
   9  12   6       31.99       40.93     19.07 o 
  -8  13   6       21.75       15.75     15.13 o 
  -7  13   6       16.92       -7.10     13.73 o 
  -6  13   6       40.56       43.89     15.87 o 
  -5  13   6       62.32       65.61     30.82 o 
  -4  13   6        5.59        0.72     11.93 o 
  -3  13   6        2.16       -6.37     13.85 o 
  -2  13   6       88.25      108.89     29.91 o 
  -1  13   6       53.71       67.47     13.13 o 
   0  13   6        2.30        5.37      9.96 o 
   1  13   6       36.13        7.33     10.18 o 
   2  13   6        1.07        6.23     11.57 o 
   3  13   6        4.54      -12.54     12.54 o 
   4  13   6       23.28        8.85     21.78 o 
   5  13   6        0.17        0.34     22.50 o 
   6  13   6       74.57       78.56     20.24 o 
   7  13   6        0.97        8.55     15.56 o 
   8  13   6        0.12      -13.07     17.46 o 
  -7  14   6        0.47       -6.81     15.26 o 
  -6  14   6        9.48       26.79     16.00 o 
  -5  14   6        0.38        8.98     14.42 o 
  -4  14   6       67.62       30.73     15.20 o 
  -3  14   6      170.44      212.10     47.51 o 
  -2  14   6        0.00        0.03     21.60 o 
  -1  14   6        0.03        2.89     13.35 o 
   0  14   6        0.98        2.56     13.16 o 
   1  14   6      115.38       94.96     18.16 o 
   2  14   6       37.22       42.33     17.36 o 
   3  14   6        1.81        3.78     17.28 o 
   4  14   6        2.25       27.97     20.52 o 
   5  14   6        6.83        1.98     18.18 o 
   6  14   6        1.62       17.02     17.88 o 
   7  14   6       41.40       37.89     19.98 o 
  -6  15   6        0.33       -8.26     13.97 o 
  -5  15   6       45.28       51.89     17.42 o 
  -4  15   6      109.75      116.73     20.95 o 
  -3  15   6        0.00      -17.54     17.54 o 
  -2  15   6       73.26       87.75     24.22 o 
  -1  15   6       71.42       86.41     26.63 o 
   0  15   6       70.53       76.49     23.93 o 
   1  15   6        3.99       12.07     18.28 o 
   2  15   6       19.13        5.38     20.34 o 
   3  15   6        5.45       20.70     17.45 o 
   4  15   6        0.69       -6.98     17.07 o 
   5  15   6        8.79        7.87     23.22 o 
   6  15   6        0.45       -4.94     17.72 o 
  -5  16   6        4.19       12.80     16.46 o 
  -4  16   6       17.59        2.75     16.43 o 
  -3  16   6       54.56       69.86     73.61 o 
  -2  16   6       20.69       41.41     34.02 o 
  -1  16   6        5.97        0.72     31.68 o 
   0  16   6       37.24       69.01     27.15 o 
   1  16   6       23.20       20.16     28.08 o 
   2  16   6       47.61       78.91     23.78 o 
   3  16   6        1.01      -15.36     15.36 o 
   4  16   6        1.39       -8.44     18.75 o 
  -2  17   6        0.16       12.60     35.64 o 
  -1  17   6        4.52       20.88     36.72 o 
   1  17   6       14.00       10.80     31.68 o 
   2  17   6       69.94       64.43     40.67 o 
 -13   1   7        0.82       12.38     25.07 o 
 -12   1   7        8.01       13.33      7.88 o 
 -11   1   7        0.68       -0.80      7.20 o 
 -10   1   7      154.80      166.17     14.15 o 
  -9   1   7       41.81       71.89     13.54 o 
  -8   1   7        3.39       -0.87      4.22 o 
  -7   1   7      174.88      176.92      7.14 o 
  -6   1   7     1898.27     1901.73     31.12 o 
  -5   1   7        0.27        4.20      3.02 o 
  -4   1   7      286.55      285.48      7.62 o 
  -3   1   7      467.47      550.55      9.24 o 
  -2   1   7        1.92       10.05      2.85 o 
  -1   1   7        0.55        9.17      3.38 o 
   0   1   7      106.11       94.51      4.70 o 
   1   1   7     2871.66     2785.55     47.94 o 
   2   1   7      387.11      295.52      7.64 o 
   3   1   7       98.77       96.35      5.16 o 
   4   1   7      410.78      465.36     11.22 o 
   5   1   7        6.52       13.28      4.09 o 
   6   1   7       27.77       24.70      4.86 o 
   7   1   7      513.72      532.10     14.13 o 
   8   1   7        4.94       -4.44      5.72 o 
   9   1   7      217.70      202.47     11.77 o 
  10   1   7       41.50       25.55      8.90 o 
  11   1   7        7.67        2.68      8.64 o 
  12   1   7        1.63       -2.41      6.57 o 
 -13   2   7        3.13        7.01     30.24 o 
 -12   2   7       11.49       13.56      8.09 o 
 -11   2   7        1.34       -7.59      7.59 o 
 -10   2   7      125.19      139.91     12.22 o 
  -9   2   7      283.87      261.30     15.05 o 
  -8   2   7      269.36      265.63     10.27 o 
  -7   2   7      728.47      745.79     16.08 o 
  -6   2   7       19.03       27.58      5.88 o 
  -5   2   7       13.09       10.69      3.44 o 
  -4   2   7       13.57       17.30      2.38 o 
  -3   2   7     2090.21     2184.13     32.41 o 
  -2   2   7      289.84      355.24      8.94 o 
  -1   2   7     9027.57     8483.24    149.83 o 
   0   2   7     6268.31     6007.79    107.41 o 
   1   2   7       31.72       42.53      4.39 o 
   2   2   7       11.73       13.26      3.48 o 
   3   2   7      872.41      851.95     15.59 o 
   4   2   7      787.52      719.63     13.81 o 
   5   2   7      127.87      157.74      6.13 o 
   6   2   7      125.61      122.49      6.29 o 
   7   2   7       20.61       19.32      5.89 o 
   8   2   7      497.51      430.83     16.24 o 
   9   2   7      404.64      407.94     15.34 o 
  10   2   7      134.52      129.17     12.72 o 
  11   2   7        1.90        3.68      8.76 o 
  12   2   7        2.55       -4.77      8.52 o 
 -12   3   7       65.02       46.71     14.73 o 
 -11   3   7        3.41        5.84      8.60 o 
 -10   3   7      107.09      108.82     12.09 o 
  -9   3   7        2.03        4.36      8.47 o 
  -8   3   7       67.03       85.71      9.60 o 
  -7   3   7      225.26      317.61     15.24 o 
  -6   3   7       92.63       95.15      8.34 o 
  -5   3   7       33.74       32.51      4.82 o 
  -4   3   7        9.63        3.53      3.26 o 
  -3   3   7      299.39      426.00      9.84 o 
  -2   3   7      816.56      773.46     16.48 o 
  -1   3   7        0.42       -2.74      2.74 o 
   0   3   7       53.73       24.84      4.17 o 
   1   3   7      559.96      542.64     15.84 o 
   2   3   7     3105.43     3439.26     63.79 o 
   3   3   7     1380.61     1574.66     29.73 o 
   4   3   7      260.75      300.76      8.44 o 
   5   3   7      158.43      117.78     11.84 o 
   6   3   7        5.66        8.79      7.97 o 
   7   3   7        0.65       -0.96      5.32 o 
   8   3   7      429.25      390.17     16.07 o 
   9   3   7       11.79       17.60     11.29 o 
  10   3   7       67.20       62.54     13.72 o 
  11   3   7        0.08       -7.93      7.93 o 
  12   3   7        5.75       -9.29      9.29 o 
 -12   4   7        3.02       -9.15      9.15 o 
 -11   4   7       52.30       56.23     11.00 o 
 -10   4   7        0.00        1.18      9.07 o 
  -9   4   7     1039.46     1061.56     29.06 o 
  -8   4   7      355.92      362.36     26.45 o 
  -7   4   7      887.19      985.17     22.25 o 
  -6   4   7       23.30       25.79      7.38 o 
  -5   4   7      154.07      150.03      9.52 o 
  -4   4   7        2.67        9.89      4.71 o 
  -3   4   7      416.47      527.55     13.40 o 
  -2   4   7        6.85        5.41      3.81 o 
  -1   4   7      426.01      422.84     13.59 o 
   0   4   7     1410.64     1604.07     36.01 o 
   1   4   7     1084.04     1112.80     24.03 o 
   2   4   7      519.68      530.67     15.86 o 
   3   4   7      343.61      360.38     10.67 o 
   4   4   7      824.68      759.34     16.30 o 
   5   4   7     1167.87     1182.80     26.71 o 
   6   4   7       74.83       67.84     10.43 o 
   7   4   7     1425.25     1346.55     33.62 o 
   8   4   7       51.36       48.26     10.07 o 
   9   4   7      381.61      393.93     21.06 o 
  10   4   7       27.44       19.33      9.60 o 
  11   4   7        3.38        5.27      9.50 o 
  12   4   7        4.12        8.52     13.86 o 
 -12   5   7        4.99       -9.13     14.08 o 
 -11   5   7        0.00       13.29     10.29 o 
 -10   5   7       76.32       79.40     13.20 o 
  -9   5   7      222.93      198.11     15.31 o 
  -8   5   7      336.63      369.88     21.15 o 
  -7   5   7        5.22        2.83      6.95 o 
  -6   5   7      872.64      995.84     24.92 o 
  -5   5   7      343.77      337.57     14.91 o 
  -4   5   7       84.72       91.31      7.67 o 
  -3   5   7       66.28       82.69      6.34 o 
  -2   5   7     3137.39     2972.67     62.57 o 
  -1   5   7      139.57      117.15      8.22 o 
   0   5   7      624.88      592.20     17.58 o 
   1   5   7     2269.09     2247.14     44.35 o 
   2   5   7     4821.89     4648.00     86.22 o 
   3   5   7       14.29       10.79      4.66 o 
   4   5   7        5.58        4.28      4.54 o 
   5   5   7     1727.10     1700.07     33.60 o 
   6   5   7     1634.49     1501.09     40.65 o 
   7   5   7      124.74      120.25     10.53 o 
   8   5   7       11.50        7.46      8.89 o 
   9   5   7      173.73      178.93     15.10 o 
  10   5   7        1.15       11.10      9.73 o 
  11   5   7       27.49       23.88     10.53 o 
  12   5   7       44.89       44.49     12.67 o 
 -12   6   7       61.31       51.74     14.04 o 
 -11   6   7        3.87       19.63     15.49 o 
 -10   6   7      165.77      168.44     15.57 o 
  -9   6   7       49.80       65.13     11.69 o 
  -8   6   7      367.65      397.34     41.81 o 
  -7   6   7       21.59        3.14      7.55 o 
  -6   6   7        6.09       15.58      7.34 o 
  -5   6   7      737.07      743.83     16.43 o 
  -4   6   7     1453.94     1336.91     29.78 o 
  -3   6   7      272.63      292.74     12.45 o 
  -2   6   7        9.29       -4.40      5.27 o 
  -1   6   7      917.03      997.55     26.05 o 
   0   6   7       12.50       18.66      5.84 o 
   1   6   7      195.81      134.67      8.96 o 
   2   6   7      273.75      352.05     12.00 o 
   3   6   7     1656.11     1657.13     35.33 o 
   4   6   7      175.16      150.23      8.24 o 
   5   6   7      782.84      678.25     20.98 o 
   6   6   7       65.55       92.38      9.89 o 
   7   6   7        5.26       -7.88     10.17 o 
   8   6   7        0.06       19.48      9.64 o 
   9   6   7       73.46       66.65     12.29 o 
  10   6   7       49.10       72.06     13.07 o 
  11   6   7       16.70       27.32     14.77 o 
 -11   7   7       14.57       14.35     12.71 o 
 -10   7   7       29.22       39.00     19.46 o 
  -9   7   7       16.00       10.17     11.38 o 
  -8   7   7       41.64       36.55     12.17 o 
  -7   7   7       98.15      126.25     12.71 o 
  -6   7   7        0.78        2.78     11.22 o 
  -5   7   7       42.42       43.92      8.50 o 
  -4   7   7       34.92       35.76      7.37 o 
  -3   7   7      899.08      907.02     25.43 o 
  -2   7   7      614.04      670.74     30.72 o 
  -1   7   7       16.12       11.22      6.28 o 
   0   7   7       41.57       36.40      7.05 o 
   1   7   7       59.20       60.22      5.91 o 
   2   7   7      305.56      306.90     11.76 o 
   3   7   7        3.71       -4.81      8.02 o 
   4   7   7        5.33       -2.89      5.55 o 
   5   7   7      109.91      121.66     11.35 o 
   6   7   7       19.21       10.82      9.90 o 
   7   7   7        0.00        0.15      8.90 o 
   8   7   7        2.85       -5.16      9.53 o 
   9   7   7       21.06       28.19     11.02 o 
  10   7   7       25.97       29.88     11.95 o 
  11   7   7       45.85       42.77     13.30 o 
 -11   8   7        1.60        9.44     12.30 o 
 -10   8   7        0.73        6.95     12.28 o 
  -9   8   7        0.02        3.06     11.32 o 
  -8   8   7       24.76       37.52     12.78 o 
  -7   8   7       86.34       68.05     13.43 o 
  -6   8   7      566.62      522.56     26.29 o 
  -5   8   7       81.03      104.00     22.59 o 
  -4   8   7      257.86      219.17     13.85 o 
  -3   8   7      625.95      641.96     21.23 o 
  -2   8   7      104.47       96.95      9.34 o 
  -1   8   7      144.92       93.92      9.30 o 
   0   8   7      432.27      487.17     22.69 o 
   1   8   7      381.42      347.61     12.50 o 
   2   8   7      416.57      422.98     15.15 o 
   3   8   7      234.52      271.51     12.42 o 
   4   8   7     1609.48     1603.12     39.94 o 
   5   8   7     1038.62      964.07     31.10 o 
   6   8   7      331.57      282.54     19.58 o 
   7   8   7       61.94       27.42     11.14 o 
   8   8   7       38.17       49.59     17.33 o 
   9   8   7       11.85       25.47     11.64 o 
  10   8   7       17.07       22.21     12.24 o 
  11   8   7        9.78        9.43     13.03 o 
 -11   9   7        1.80       35.73     15.66 o 
 -10   9   7       63.08       53.40     15.73 o 
  -9   9   7        3.08        5.02     12.44 o 
  -8   9   7        3.25       13.38     12.52 o 
  -7   9   7        1.98      -10.23     10.23 o 
  -6   9   7      516.34      467.27     26.79 o 
  -5   9   7      108.06      101.77     13.84 o 
  -4   9   7      266.84      258.21     16.76 o 
  -3   9   7      359.40      349.05     16.24 o 
  -2   9   7     1352.38     1342.67     35.51 o 
  -1   9   7      525.44      464.12     18.35 o 
   0   9   7       12.43        4.94      7.55 o 
   1   9   7      147.65      156.01     12.04 o 
   2   9   7      912.12      930.25     24.36 o 
   3   9   7      998.02     1013.09     32.81 o 
   4   9   7      540.50      489.15     21.25 o 
   5   9   7       71.35       85.92     28.82 o 
   6   9   7      164.61      150.13     17.23 o 
   7   9   7        0.10        2.21     10.31 o 
   8   9   7       10.38        8.79     12.00 o 
   9   9   7       41.56       45.58     13.90 o 
  10   9   7       23.77       29.34     13.16 o 
 -10  10   7        5.46       15.95     14.03 o 
  -9  10   7      178.23      201.56     21.76 o 
  -8  10   7      144.18      133.10     18.90 o 
  -7  10   7        0.90       -7.19     10.84 o 
  -6  10   7       78.26       98.87     16.34 o 
  -5  10   7       21.16       25.35     11.39 o 
  -4  10   7      497.53      508.04     33.89 o 
  -3  10   7       30.09       28.78      8.66 o 
  -2  10   7      436.76      440.68     20.04 o 
  -1  10   7      301.53      310.18     23.83 o 
   0  10   7     1946.47     1770.82     44.74 o 
   1  10   7      843.67      842.54     27.94 o 
   2  10   7      216.21      249.52     15.21 o 
   3  10   7        7.47        3.68      7.76 o 
   4  10   7       58.98       58.71     12.62 o 
   5  10   7       11.12        4.16     10.82 o 
   6  10   7        7.00       25.25     15.54 o 
   7  10   7       91.75       95.48     15.79 o 
   8  10   7      193.68      207.47     23.47 o 
   9  10   7      114.10      130.47     35.16 o 
  10  10   7       74.26       68.73     16.05 o 
 -10  11   7       13.33       11.06     15.28 o 
  -9  11   7       11.45       -0.55     14.14 o 
  -8  11   7        8.89       14.72     13.17 o 
  -7  11   7       55.55       51.33     17.85 o 
  -6  11   7       75.39       46.54     14.67 o 
  -5  11   7       42.23       60.15     14.68 o 
  -4  11   7      312.07      275.25     22.30 o 
  -3  11   7      810.98      788.52     35.33 o 
  -2  11   7      248.08      280.92     23.52 o 
  -1  11   7        6.04       -4.86      7.75 o 
   0  11   7      209.60      202.81     16.14 o 
   1  11   7      438.61      491.06     20.99 o 
   2  11   7      646.06      635.64     35.85 o 
   3  11   7      239.01      190.90     18.79 o 
   4  11   7        0.01       10.23     10.53 o 
   5  11   7      120.42      101.98     15.38 o 
   6  11   7       19.59       26.60     12.63 o 
   7  11   7        6.66       -3.04     11.17 o 
   8  11   7       39.95       37.26     14.41 o 
   9  11   7       43.13       64.24     16.25 o 
  -9  12   7        7.43        0.01     15.08 o 
  -8  12   7       85.88       52.31     16.64 o 
  -7  12   7      242.01      269.71     26.41 o 
  -6  12   7       45.31       77.00     16.52 o 
  -5  12   7       75.91       87.09     16.81 o 
  -4  12   7      114.72       97.39     21.78 o 
  -3  12   7       15.55       -1.46     11.92 o 
  -2  12   7       88.16       72.99     12.99 o 
  -1  12   7       71.27       95.61     12.14 o 
   0  12   7       40.62       41.39     10.41 o 
   1  12   7      231.30      275.07     21.23 o 
   2  12   7       43.28       27.36     13.54 o 
   3  12   7       52.10       46.05     16.71 o 
   4  12   7       23.45       27.73     15.22 o 
   5  12   7       68.71       95.88     20.48 o 
   6  12   7       31.68       60.01     18.39 o 
   7  12   7        1.70        5.89     15.63 o 
   8  12   7       39.91       65.00     25.20 o 
   9  12   7        9.84       29.51     17.42 o 
  -8  13   7        1.02        7.34     15.77 o 
  -7  13   7        4.12        8.44     14.13 o 
  -6  13   7       78.94      131.22     20.31 o 
  -5  13   7       34.86       15.46     13.42 o 
  -4  13   7       14.47       43.15     19.11 o 
  -3  13   7        8.44      -18.17     25.38 o 
  -2  13   7       20.23       40.32     18.08 o 
  -1  13   7        2.77       12.64      9.18 o 
   0  13   7       24.23       26.45      9.36 o 
   1  13   7       17.10       55.06     16.03 o 
   2  13   7       33.44       26.43     16.41 o 
   3  13   7       37.65        2.11     17.28 o 
   4  13   7        0.42       -7.55     21.60 o 
   5  13   7      206.53      244.24     28.20 o 
   6  13   7      159.99      208.02     28.17 o 
   7  13   7        5.78       13.45     17.17 o 
   8  13   7        1.49       24.04     18.07 o 
  -7  14   7        0.72       -0.04     16.47 o 
  -6  14   7       52.37       12.52     15.33 o 
  -5  14   7       13.10        3.95     14.63 o 
  -4  14   7      157.42      187.01     24.31 o 
  -3  14   7       71.20      101.60     24.48 o 
  -2  14   7        1.57       15.80     17.04 o 
  -1  14   7       20.48       28.63     15.43 o 
   0  14   7       61.76       47.90     13.22 o 
   1  14   7        0.04        2.09     13.88 o 
   2  14   7        6.64        0.52     14.69 o 
   3  14   7       75.62      108.29     25.74 o 
   4  14   7       81.56       77.13     21.22 o 
   5  14   7       19.90       55.66     20.67 o 
   6  14   7        0.33       -7.74     16.19 o 
   7  14   7        0.38       -9.32     16.75 o 
  -6  15   7        0.02       14.54     16.40 o 
  -5  15   7        0.72       10.79     14.87 o 
  -4  15   7        0.43      -14.70     14.70 o 
  -3  15   7       18.96       49.37     20.15 o 
  -2  15   7       21.84       15.15     18.90 o 
  -1  15   7       20.16       44.05     20.47 o 
   0  15   7       19.19        9.68     20.57 o 
   1  15   7       18.52       57.83     19.81 o 
   2  15   7        1.79        3.18     17.42 o 
   3  15   7        8.98       -1.10     17.07 o 
   4  15   7        9.97       -8.17     16.78 o 
   5  15   7        2.16       25.17     18.91 o 
   6  15   7       82.34      105.20     25.05 o 
  -4  16   7       85.50      122.74     21.70 o 
  -3  16   7       70.99       82.39     24.40 o 
  -2  16   7       12.94       35.07     21.60 o 
  -1  16   7        5.58       59.03     36.72 o 
   0  16   7       18.11       19.08     30.96 o 
   1  16   7        0.63        0.36     29.88 o 
   2  16   7        1.09       -2.62     18.29 o 
   3  16   7       14.08       23.38     20.76 o 
   4  16   7        6.15       31.25     20.70 o 
  -2  17   7       45.07      111.95     44.99 o 
  -1  17   7       32.32       64.07     36.72 o 
   1  17   7       13.27       21.24     36.72 o 
 -12   0   8      224.33      243.98     20.80 o 
 -11   0   8       34.06       18.45     11.74 o 
 -10   0   8       29.84       20.73     30.60 o 
  -9   0   8        0.40       -6.32     19.26 o 
  -8   0   8      704.74      671.97     26.15 o 
  -7   0   8      984.62     1028.71     29.10 o 
  -6   0   8     1025.10     1306.47     34.81 o 
  -5   0   8     2516.44     2844.30     70.45 o 
  -4   0   8      440.12      502.93     14.72 o 
  -3   0   8     3215.80     3419.34     63.48 o 
  -2   0   8     5701.59     5534.91    108.74 o 
  -1   0   8     2540.95     2489.42     57.71 o 
   0   0   8     1446.22     1824.45     43.73 o 
   1   0   8     7613.43     8346.68    180.28 o 
   2   0   8     4317.33     4512.71    100.11 o 
   3   0   8       65.53       50.12      6.13 o 
   4   0   8      501.97      662.91     19.70 o 
   5   0   8       13.01        5.14      7.06 o 
   6   0   8       13.29       21.17      6.92 o 
   7   0   8      799.32      754.93     26.32 o 
   8   0   8     1007.57      959.34     47.33 o 
   9   0   8        0.46        6.12     11.52 o 
  10   0   8      194.95      216.69     22.32 o 
  11   0   8       49.28       93.34     11.96 o 
  12   0   8       60.34       70.91     16.20 o 
 -12   1   8       60.42       50.08     21.77 o 
 -11   1   8       48.49       45.50     10.66 o 
 -10   1   8      506.74      508.75     21.65 o 
  -9   1   8      888.82      846.28     39.95 o 
  -8   1   8        3.82        6.46      6.47 o 
  -7   1   8       79.75       68.20      6.85 o 
  -6   1   8     1293.14     1382.35     28.17 o 
  -5   1   8     1709.06     1805.38     30.21 o 
  -4   1   8      243.05      424.71      8.97 o 
  -3   1   8     1937.47     2085.55     29.88 o 
  -2   1   8     1382.60     1245.69     24.03 o 
  -1   1   8     2831.94     2860.39     49.59 o 
   0   1   8       41.48       84.29      4.82 o 
   1   1   8      719.19      771.74     15.78 o 
   2   1   8     3678.29     3879.92     65.78 o 
   3   1   8     1491.33     1524.43     26.82 o 
   4   1   8       31.36       35.58      3.86 o 
   5   1   8      118.97      136.79     10.65 o 
   6   1   8       23.92       22.52      8.05 o 
   7   1   8     2903.56     2913.12     60.23 o 
   8   1   8      183.82      174.06     14.55 o 
   9   1   8        4.24        5.63      5.27 o 
  10   1   8       13.94       18.48      9.03 o 
  11   1   8      109.64      115.62     12.84 o 
  12   1   8        3.35       -0.90      7.54 o 
 -12   2   8        1.27        9.90      8.98 o 
 -11   2   8       76.65       80.56     11.29 o 
 -10   2   8      334.49      305.84     17.22 o 
  -9   2   8       28.51       19.88      9.15 o 
  -8   2   8      510.94      524.86     21.66 o 
  -7   2   8        0.23       -2.02      4.40 o 
  -6   2   8        9.16       16.87      4.42 o 
  -5   2   8      240.44      247.54      8.46 o 
  -4   2   8      717.12      713.65     12.23 o 
  -3   2   8     2011.64     2036.15     30.86 o 
  -2   2   8     1506.46     1599.79     27.91 o 
  -1   2   8     2353.04     2430.72     46.50 o 
   0   2   8     3191.71     3299.47     61.39 o 
   1   2   8       20.29       15.68      4.37 o 
   2   2   8     1903.19     1955.62     35.48 o 
   3   2   8     2730.02     2958.18     43.17 o 
   4   2   8      505.55      408.64      9.39 o 
   5   2   8       42.99       54.27      5.49 o 
   6   2   8      140.65      128.92      6.56 o 
   7   2   8      156.13      138.96     11.07 o 
   8   2   8      151.76      151.60     10.79 o 
   9   2   8       34.68       26.77     14.94 o 
  10   2   8      179.93      188.57     15.38 o 
  11   2   8       11.87       12.95      9.41 o 
  12   2   8        0.00       -6.84      9.16 o 
 -12   3   8        5.71        4.23      9.61 o 
 -11   3   8       39.37       23.02      9.76 o 
 -10   3   8      112.06      131.23     13.05 o 
  -9   3   8        0.02       24.07      9.35 o 
  -8   3   8       93.98       89.95      9.35 o 
  -7   3   8       85.11       91.99      7.01 o 
  -6   3   8       33.20       25.56      4.94 o 
  -5   3   8        7.61       -0.83      3.39 o 
  -4   3   8      100.20      100.37      5.13 o 
  -3   3   8      213.13      246.14      7.91 o 
  -2   3   8     1221.35     1260.68     24.74 o 
  -1   3   8      786.88      723.81     17.52 o 
   0   3   8     1950.98     1936.67     38.44 o 
   1   3   8     3643.20     3728.20     69.21 o 
   2   3   8      521.59      559.89     14.82 o 
   3   3   8      272.55      310.63      9.78 o 
   4   3   8      416.11      396.44     10.71 o 
   5   3   8       39.36       46.63      5.98 o 
   6   3   8     1173.55     1253.74     28.05 o 
   7   3   8      152.19      143.88      9.66 o 
   8   3   8        2.12        9.45     13.89 o 
   9   3   8       59.17       58.73     17.82 o 
  10   3   8      178.64      176.41     15.89 o 
  11   3   8        0.10       -1.64      9.29 o 
  12   3   8       18.50       11.35     10.65 o 
 -12   4   8       48.79       65.30     13.13 o 
 -11   4   8       15.77       -2.22      9.43 o 
 -10   4   8       29.03       21.88     10.20 o 
  -9   4   8        0.03        4.28     12.95 o 
  -8   4   8      669.20      781.61     24.04 o 
  -7   4   8      155.04      156.44     11.55 o 
  -6   4   8        1.59       -4.47      4.47 o 
  -5   4   8       89.57       71.22      5.68 o 
  -4   4   8      590.18      533.91     12.98 o 
  -3   4   8      495.19      531.46     13.51 o 
  -2   4   8       36.56       19.78      4.08 o 
  -1   4   8      231.30      247.67      9.53 o 
   0   4   8     1625.02     1505.42     30.28 o 
   1   4   8       16.09        6.15      3.60 o 
   2   4   8       49.13       71.41      6.09 o 
   3   4   8     1886.66     1894.64     42.00 o 
   4   4   8      422.42      439.53     11.96 o 
   5   4   8        5.29        6.49      5.02 o 
   6   4   8      530.68      544.38     21.87 o 
   7   4   8      398.70      454.31     16.45 o 
   8   4   8        0.51        5.64      8.18 o 
   9   4   8      179.94      189.74     16.02 o 
  10   4   8      113.52      101.95     12.98 o 
  11   4   8        9.10       11.30     10.43 o 
  12   4   8        0.83        2.18     18.00 o 
 -12   5   8        1.09      -10.35     10.35 o 
 -11   5   8        1.30       -2.55     10.65 o 
 -10   5   8        0.03        7.46      9.71 o 
  -9   5   8       28.11       29.89     10.32 o 
  -8   5   8       36.75       62.51      9.09 o 
  -7   5   8      203.39      236.10     13.04 o 
  -6   5   8        4.89        7.79      6.82 o 
  -5   5   8      578.34      539.71     13.20 o 
  -4   5   8       32.60       26.61      5.29 o 
  -3   5   8      175.02      204.26      8.98 o 
  -2   5   8     1062.33     1138.73     28.31 o 
  -1   5   8      326.71      440.68     14.88 o 
   0   5   8      529.34      668.02     21.84 o 
   1   5   8       65.35       79.29      5.86 o 
   2   5   8      105.79      104.64      8.22 o 
   3   5   8       46.68       75.51      8.91 o 
   4   5   8      154.48      137.40      7.75 o 
   5   5   8      321.26      291.05     13.52 o 
   6   5   8      325.06      368.62     16.61 o 
   7   5   8      151.08      159.94     19.49 o 
   8   5   8        1.95        3.48      9.19 o 
   9   5   8        2.60        3.22      8.99 o 
  10   5   8        3.93       10.08      9.74 o 
  11   5   8       19.03       15.97     12.59 o 
 -12   6   8        3.54       -2.72     11.92 o 
 -11   6   8        0.10       -5.98     10.21 o 
 -10   6   8        3.91       -6.02      9.68 o 
  -9   6   8       13.95       15.26     10.19 o 
  -8   6   8      268.56      314.31     18.74 o 
  -7   6   8        0.15       -7.08      7.08 o 
  -6   6   8      122.99      148.09     11.49 o 
  -5   6   8      151.43      145.18     10.81 o 
  -4   6   8      238.31      217.38     11.55 o 
  -3   6   8        0.34       -5.09      5.09 o 
  -2   6   8      522.98      417.42     15.26 o 
  -1   6   8     1839.75     1763.79     42.73 o 
   0   6   8       49.08       53.70      7.35 o 
   1   6   8        9.27        6.87      5.39 o 
   2   6   8      576.09      571.77     18.34 o 
   3   6   8      419.48      386.61     13.73 o 
   4   6   8       55.29       84.58      7.75 o 
   5   6   8        5.34        5.14      7.75 o 
   6   6   8       16.39       23.30      9.01 o 
   7   6   8       21.47       17.39     10.49 o 
   8   6   8        1.59       14.97      9.79 o 
   9   6   8       22.72       28.94     16.93 o 
  10   6   8        0.11      -15.71     17.53 o 
  11   6   8       36.00       41.86     13.94 o 
 -11   7   8       28.86       49.02     14.31 o 
 -10   7   8        4.86      -11.12     11.12 o 
  -9   7   8        0.21      -10.20     10.20 o 
  -8   7   8       50.66       65.46     14.19 o 
  -7   7   8     1091.49     1367.96    186.28 o 
  -6   7   8     1314.64     1277.74     43.86 o 
  -5   7   8       45.95       21.73      9.42 o 
  -4   7   8      117.02      124.56     10.09 o 
  -3   7   8      544.67      515.82     18.09 o 
  -2   7   8      241.18      218.35     12.06 o 
  -1   7   8      212.18      211.56     16.28 o 
   0   7   8     2167.74     2153.57     49.34 o 
   1   7   8      315.85      312.52     13.85 o 
   2   7   8      434.10      443.63     14.60 o 
   3   7   8      367.80      351.39     17.56 o 
   4   7   8     1286.42     1293.69     30.29 o 
   5   7   8      540.28      581.23     22.48 o 
   6   7   8      458.50      425.93     33.71 o 
   7   7   8      102.58      113.87     13.97 o 
   8   7   8       47.75       21.82     10.87 o 
   9   7   8       24.26        4.80     21.15 o 
  10   7   8        2.29        3.05     11.39 o 
  11   7   8        3.86        7.51     11.81 o 
 -11   8   8        0.14      -12.45     12.45 o 
 -10   8   8        8.06       25.97     15.88 o 
  -9   8   8        0.72        2.35     14.38 o 
  -8   8   8       75.44       88.62     15.19 o 
  -7   8   8       44.01       57.51     14.00 o 
  -6   8   8        2.51        4.26      9.04 o 
  -5   8   8       25.58       19.52      9.89 o 
  -4   8   8      409.65      444.66     20.61 o 
  -3   8   8       10.08        5.04      7.17 o 
  -2   8   8      543.12      540.33     19.48 o 
  -1   8   8     1699.88     1773.01     42.94 o 
   0   8   8     1760.24     1767.83     57.13 o 
   1   8   8      536.49      559.74     19.87 o 
   2   8   8      520.75      515.88     16.31 o 
   3   8   8     2079.48     2028.66     50.79 o 
   4   8   8      339.79      375.04     16.36 o 
   5   8   8        0.33        9.94     10.03 o 
   6   8   8       78.26       77.45     13.06 o 
   7   8   8      188.80      174.68     16.86 o 
   8   8   8      350.49      333.38     22.04 o 
   9   8   8       11.30       14.86     16.48 o 
  10   8   8       41.25       51.34     13.95 o 
  11   8   8       42.80      157.66     42.83 o 
 -11   9   8       41.86       25.27     20.13 o 
 -10   9   8       23.55       19.00     14.08 o 
  -9   9   8        4.48      -11.44     12.71 o 
  -8   9   8       39.89       22.19     18.95 o 
  -7   9   8        8.90       -0.98     11.06 o 
  -6   9   8       57.75       76.32     15.21 o 
  -5   9   8      185.72      193.02     15.50 o 
  -4   9   8       86.81       91.69     23.71 o 
  -3   9   8      196.77      200.28     13.16 o 
  -2   9   8       69.04       75.63     10.16 o 
  -1   9   8       27.51       31.59      8.44 o 
   0   9   8      154.85      154.84     12.10 o 
   1   9   8        4.38       28.10      8.68 o 
   2   9   8      153.08      137.97     14.22 o 
   3   9   8      151.63      193.99     11.51 o 
   4   9   8      591.98      645.30     36.34 o 
   5   9   8      355.25      391.30     22.85 o 
   6   9   8      115.06      136.91     15.48 o 
   7   9   8       57.81       82.52     15.63 o 
   8   9   8        6.10       20.59     11.77 o 
   9   9   8      140.99      160.90     20.70 o 
  10   9   8        1.97      -10.18     11.62 o 
 -10  10   8        0.78        2.10     15.60 o 
  -9  10   8       68.95       71.12     16.57 o 
  -8  10   8      198.29      181.32     20.76 o 
  -7  10   8      127.55       78.17     15.72 o 
  -6  10   8       12.78      -10.63     10.63 o 
  -5  10   8        9.66        7.71      9.59 o 
  -4  10   8       99.06       72.84     14.42 o 
  -3  10   8       96.74      123.31     21.15 o 
  -2  10   8      123.23      129.50     11.90 o 
  -1  10   8       43.43       70.99     10.39 o 
   0  10   8      184.13      178.49     13.45 o 
   1  10   8      270.71      253.19     25.69 o 
   2  10   8      208.13      220.52     18.60 o 
   3  10   8       37.55       26.63     12.89 o 
   4  10   8      133.83      140.17     15.23 o 
   5  10   8      254.05      256.12     19.95 o 
   6  10   8       49.76       33.96     12.42 o 
   7  10   8        0.70        4.25     11.11 o 
   8  10   8        0.30       11.43     16.91 o 
   9  10   8        0.00       -7.40     12.06 o 
  10  10   8        1.09      -12.75     12.75 o 
  -9  11   8        3.04       30.16     15.69 o 
  -8  11   8        0.12      -10.51     14.52 o 
  -7  11   8       48.38       17.74     13.72 o 
  -6  11   8      230.70      221.96     22.14 o 
  -5  11   8      221.07      204.91     33.11 o 
  -4  11   8      135.06      150.22     18.21 o 
  -3  11   8      156.55      177.79     16.54 o 
  -2  11   8      455.77      483.58     21.18 o 
  -1  11   8       12.41       17.83      8.56 o 
   0  11   8       53.00       61.71     13.34 o 
   1  11   8       75.88       78.79     11.00 o 
   2  11   8      162.60      164.68     13.75 o 
   3  11   8       93.22      107.31     19.92 o 
   4  11   8        3.21       -7.05     13.23 o 
   5  11   8      105.15      120.02     20.46 o 
   6  11   8       99.07       95.75     19.95 o 
   7  11   8       68.93       63.65     18.05 o 
   8  11   8        8.14        6.50     19.44 o 
   9  11   8       73.21       77.17     22.50 o 
  -9  12   8       18.82       33.84     16.99 o 
  -8  12   8      210.82      183.97     23.14 o 
  -7  12   8       23.72       30.47     20.76 o 
  -6  12   8       83.37       63.66     30.36 o 
  -5  12   8      295.09      305.18     26.06 o 
  -4  12   8      508.17      521.17     41.57 o 
  -3  12   8       93.06      109.19     17.35 o 
  -2  12   8        1.61        3.51     10.77 o 
  -1  12   8        0.47        2.91      8.53 o 
   0  12   8      128.59      130.48     13.34 o 
   1  12   8       64.59       57.32     10.70 o 
   2  12   8        0.57        0.51     11.61 o 
   3  12   8      299.69      304.39     28.70 o 
   4  12   8      270.21      291.67     29.08 o 
   5  12   8       21.40       13.57     26.46 o 
   6  12   8       64.20       91.72     20.19 o 
   7  12   8       15.51       17.99     23.76 o 
   8  12   8       56.23       56.92     18.81 o 
  -8  13   8        1.45       16.48     17.97 o 
  -7  13   8        2.15        0.79     13.59 o 
  -6  13   8       23.69       48.15     15.82 o 
  -5  13   8       15.30       16.05     14.21 o 
  -4  13   8      139.99      128.42     48.95 o 
  -3  13   8        5.47      -11.69     14.79 o 
  -2  13   8      264.55      277.87     33.41 o 
  -1  13   8        0.13       14.60     11.14 o 
   0  13   8       22.58        7.22     10.90 o 
   1  13   8        0.01        4.00     12.50 o 
   2  13   8       18.38        3.12     16.56 o 
   3  13   8        0.25       23.82     17.10 o 
   4  13   8       11.97        9.95     16.86 o 
   5  13   8       37.07       54.46     19.01 o 
   6  13   8      135.71      143.87     25.33 o 
   7  13   8       86.15      110.09     23.31 o 
  -7  14   8        8.26       39.28     17.09 o 
  -6  14   8        6.66       13.29     15.94 o 
  -5  14   8        1.18       23.66     15.85 o 
  -4  14   8       47.86       98.61     30.60 o 
  -3  14   8        3.12      -15.13     15.13 o 
  -2  14   8        0.00       13.69     17.78 o 
  -1  14   8       10.32       10.14     19.42 o 
   0  14   8       10.91        3.51     13.95 o 
   1  14   8       32.12       11.92     14.85 o 
   2  14   8        2.40       22.84     16.40 o 
   3  14   8        0.29      -17.69     32.04 o 
   4  14   8        3.93        3.80     16.86 o 
   5  14   8        4.82       28.88     18.83 o 
   6  14   8       15.16        2.03     17.82 o 
  -6  15   8       26.59        8.98     16.89 o 
  -5  15   8       61.89       53.14     18.93 o 
  -4  15   8       13.28        0.33     14.71 o 
  -3  15   8       11.62       24.31     25.02 o 
  -2  15   8        1.95       12.59     20.29 o 
  -1  15   8       13.97       19.67     20.03 o 
   0  15   8        0.14       26.28     21.89 o 
   1  15   8      110.45      156.84     35.28 o 
   2  15   8       31.13       32.01     19.68 o 
   3  15   8       18.51       10.87     17.98 o 
   4  15   8        1.34       21.03     19.11 o 
   5  15   8       42.61       50.63     20.94 o 
  -4  16   8       49.42       85.43     33.71 o 
  -3  16   8       35.49       41.25     23.02 o 
  -2  16   8        1.71       -0.64     19.62 o 
  -1  16   8        2.90      -30.96     30.96 o 
   1  16   8       16.81       10.80     33.12 o 
   2  16   8       20.04       21.80     21.01 o 
   3  16   8        9.15       39.79     21.96 o 
   4  16   8       36.10       59.78     23.08 o 
 -12   1   9        1.23       -2.16      9.00 o 
 -11   1   9        9.49        4.69      8.77 o 
 -10   1   9       82.59       91.19     13.94 o 
  -9   1   9       41.13       60.83     14.68 o 
  -8   1   9      301.06      289.55     21.46 o 
  -7   1   9      148.29      145.19      7.46 o 
  -6   1   9      216.73      264.63      9.24 o 
  -5   1   9      102.62      118.58      6.97 o 
  -4   1   9       48.90       58.13      4.67 o 
  -3   1   9        1.41        2.48      2.87 o 
  -2   1   9      118.48      122.35      6.24 o 
  -1   1   9      255.78      296.27      9.28 o 
   0   1   9       24.82       25.95      5.51 o 
   1   1   9        5.18       -0.77      3.05 o 
   2   1   9        1.55        2.29      3.46 o 
   3   1   9       58.84       65.00      4.65 o 
   4   1   9      103.80      117.55      5.62 o 
   5   1   9      169.29      147.29      8.70 o 
   6   1   9      346.03      332.44     11.62 o 
   7   1   9      500.25      489.52     17.26 o 
   8   1   9      388.37      363.08     21.60 o 
   9   1   9        5.02        2.80      7.11 o 
  10   1   9        4.36        1.43      9.01 o 
  11   1   9        5.64        4.38      9.63 o 
  12   1   9        9.13        5.56      7.95 o 
 -12   2   9      157.12      154.21     14.06 o 
 -11   2   9       42.50       43.93     10.76 o 
 -10   2   9      142.91      156.74     13.85 o 
  -9   2   9       19.94       34.09      9.82 o 
  -8   2   9     1234.95     1224.59     37.35 o 
  -7   2   9        2.17       -5.61      5.61 o 
  -6   2   9      671.60      687.70     14.20 o 
  -5   2   9       93.65      106.23      6.53 o 
  -4   2   9      305.14      340.88      7.68 o 
  -3   2   9     1417.15     1447.42     24.71 o 
  -2   2   9     1004.78     1081.36     22.15 o 
  -1   2   9      713.73      660.38     15.47 o 
   0   2   9     1230.71     1195.72     23.90 o 
   1   2   9      505.92      515.59     16.49 o 
   2   2   9     1490.20     1746.82     30.57 o 
   3   2   9      707.68      714.53     14.45 o 
   4   2   9       70.35      103.29      7.93 o 
   5   2   9      795.40      796.48     15.91 o 
   6   2   9      278.43      248.99      9.45 o 
   7   2   9       50.88       60.11      9.25 o 
   8   2   9      150.09      129.27     13.87 o 
   9   2   9      354.86      393.51     24.48 o 
  10   2   9       43.76       40.20     10.94 o 
  11   2   9       33.45       24.26     16.02 o 
  12   2   9       19.18       21.07     11.12 o 
 -12   3   9        0.01      -11.17     11.17 o 
 -11   3   9       14.45        7.74     11.69 o 
 -10   3   9      397.32      405.74     26.86 o 
  -9   3   9      749.34      819.98     39.54 o 
  -8   3   9        0.18       -6.87      6.87 o 
  -7   3   9       47.11       58.03      8.34 o 
  -6   3   9       75.62       86.86      7.37 o 
  -5   3   9      140.99      134.67      5.51 o 
  -4   3   9      181.32      237.90      7.58 o 
  -3   3   9      552.25      509.55     15.25 o 
  -2   3   9     1351.18     1489.38     28.76 o 
  -1   3   9       15.42       11.20      4.34 o 
   0   3   9      502.57      598.98     15.76 o 
   1   3   9       32.21       31.26      5.03 o 
   2   3   9       21.72       11.71      4.41 o 
   3   3   9      411.91      460.70     14.27 o 
   4   3   9      303.70      394.69     11.16 o 
   5   3   9      122.74      122.18      6.85 o 
   6   3   9     1034.39      936.30     27.40 o 
   7   3   9       22.00       18.06      9.98 o 
   8   3   9        0.09        0.07      8.64 o 
   9   3   9      124.36      115.40     18.36 o 
  10   3   9        0.06       -6.80      9.12 o 
  11   3   9        2.72       -4.39     16.38 o 
  12   3   9       16.39        2.83     11.07 o 
 -12   4   9       70.94       72.60     12.92 o 
 -11   4   9       38.31       40.03     11.47 o 
 -10   4   9       35.63       34.86     11.27 o 
  -9   4   9      256.17      255.03     17.16 o 
  -8   4   9        1.55       12.04     10.18 o 
  -7   4   9        1.14        0.24      8.52 o 
  -6   4   9       71.74       64.93      8.28 o 
  -5   4   9        7.85        4.61      4.35 o 
  -4   4   9      794.04      862.67     19.48 o 
  -3   4   9      468.41      483.34     13.15 o 
  -2   4   9        6.26        0.60      3.67 o 
  -1   4   9       21.53       25.88      4.05 o 
   0   4   9     1518.26     1478.30     28.84 o 
   1   4   9       42.22       42.73      4.93 o 
   2   4   9      158.34      160.38      8.32 o 
   3   4   9        1.74        2.07      4.60 o 
   4   4   9      325.87      325.39     11.79 o 
   5   4   9      195.35      214.33      9.47 o 
   6   4   9      332.49      302.73     18.29 o 
   7   4   9        0.10        0.43      8.86 o 
   8   4   9       65.15       74.36     12.85 o 
   9   4   9        0.04        8.15     12.06 o 
  10   4   9       34.28       30.53     18.00 o 
  11   4   9        0.00        5.76     10.44 o 
 -12   5   9        0.02       -4.01     11.02 o 
 -11   5   9       29.32       21.32     11.84 o 
 -10   5   9       79.05       79.18     16.99 o 
  -9   5   9       16.22       35.72     11.03 o 
  -8   5   9       17.90       -1.48      8.96 o 
  -7   5   9       17.77       18.61      7.86 o 
  -6   5   9       10.42       -1.72     10.29 o 
  -5   5   9      353.09      389.08     15.24 o 
  -4   5   9      933.91     1002.65     22.27 o 
  -3   5   9     1775.31     1739.54     36.45 o 
  -2   5   9     2095.79     2273.38     45.34 o 
  -1   5   9       60.49       71.73      7.56 o 
   0   5   9     1842.07     1878.18     42.81 o 
   1   5   9     1829.01     1786.73     37.04 o 
   2   5   9       61.87       97.08      8.14 o 
   3   5   9       28.36       20.38      6.29 o 
   4   5   9      542.91      492.33     16.92 o 
   5   5   9      992.42      905.47     30.71 o 
   6   5   9        2.72        1.57      7.68 o 
   7   5   9        0.16        1.21     15.24 o 
   8   5   9      208.51      228.26     24.68 o 
   9   5   9      214.01      228.07     17.66 o 
  10   5   9       39.77       38.10     12.44 o 
  11   5   9        0.36       12.48     11.93 o 
 -12   6   9       58.19       92.87     42.83 o 
 -11   6   9        0.73        0.43     11.05 o 
 -10   6   9       35.77       47.18     12.00 o 
  -9   6   9      263.49      314.27     35.65 o 
  -8   6   9      202.71      213.91     16.49 o 
  -7   6   9       54.60       50.00      9.13 o 
  -6   6   9      386.13      421.97     17.64 o 
  -5   6   9     2857.90     2858.30     58.05 o 
  -4   6   9      402.36      413.52     14.19 o 
  -3   6   9        1.63        0.06      6.01 o 
  -2   6   9      559.23      513.41     17.57 o 
  -1   6   9      510.53      534.43     17.92 o 
   0   6   9      230.95      228.98     11.78 o 
   1   6   9      181.82      163.96     13.05 o 
   2   6   9       47.62       74.45      9.28 o 
   3   6   9      144.34      133.99      9.83 o 
   4   6   9       34.02       35.04      6.92 o 
   5   6   9        1.83        2.81      9.64 o 
   6   6   9      777.44      736.89     31.55 o 
   7   6   9       62.07       61.01     11.88 o 
   8   6   9       16.86       11.32     11.15 o 
   9   6   9        4.86       17.30     10.33 o 
  10   6   9      109.85      100.11     16.22 o 
  11   6   9        2.15        4.36     14.04 o 
 -11   7   9        9.50       25.33     13.98 o 
 -10   7   9       66.40       72.06     15.21 o 
  -9   7   9        7.31        3.30     11.60 o 
  -8   7   9      144.20      139.99     17.54 o 
  -7   7   9      494.60      541.18     35.19 o 
  -6   7   9     1485.08     1535.92     62.95 o 
  -5   7   9       96.80      113.71     12.49 o 
  -4   7   9      332.52      297.60     14.27 o 
  -3   7   9      486.11      425.39     18.75 o 
  -2   7   9      486.01      486.78     19.49 o 
  -1   7   9       33.95       23.79      7.09 o 
   0   7   9        4.90       -2.42      8.50 o 
   1   7   9      308.87      290.75     13.78 o 
   2   7   9       33.55       21.53      7.19 o 
   3   7   9        0.20       -6.31      6.31 o 
   4   7   9        5.80        9.93      7.71 o 
   5   7   9      107.56       94.98     12.82 o 
   6   7   9      287.26      285.47     27.49 o 
   7   7   9      176.18      179.08     16.28 o 
   8   7   9       16.32       21.03     11.11 o 
   9   7   9       78.05       88.54     14.55 o 
  10   7   9        7.65       -5.23     11.39 o 
  11   7   9       26.86        7.34     17.77 o 
 -11   8   9        0.36      -12.18     14.32 o 
 -10   8   9        3.94       -1.67     12.62 o 
  -9   8   9       16.93        3.08     12.44 o 
  -8   8   9        7.64       20.94     12.28 o 
  -7   8   9        0.87       13.52     11.58 o 
  -6   8   9       79.27       54.13     11.38 o 
  -5   8   9        1.47        0.51      8.78 o 
  -4   8   9       77.13       81.07     16.24 o 
  -3   8   9        8.84       -5.46      7.04 o 
  -2   8   9       25.03       20.36      8.19 o 
  -1   8   9      555.67      502.50     19.08 o 
   0   8   9      511.10      504.32     19.02 o 
   1   8   9       26.88       19.37      8.04 o 
   2   8   9        3.37        0.22      7.76 o 
   3   8   9      149.48      175.35     10.60 o 
   4   8   9      118.04      128.70     13.20 o 
   5   8   9       51.96       75.79     12.69 o 
   6   8   9       27.36       29.33     12.94 o 
   7   8   9      230.68      244.30     19.83 o 
   8   8   9       20.74       29.78     11.70 o 
   9   8   9       29.61       30.61     12.77 o 
  10   8   9       13.14        5.67     13.94 o 
 -10   9   9       18.24       21.86     14.02 o 
  -9   9   9        0.15       14.94     12.99 o 
  -8   9   9       54.86       47.86     15.00 o 
  -7   9   9      142.00      143.27     17.82 o 
  -6   9   9       94.56       80.30     15.63 o 
  -5   9   9        0.37        3.98      9.39 o 
  -4   9   9      253.67      248.52     29.14 o 
  -3   9   9      390.08      398.00     17.77 o 
  -2   9   9      262.65      275.98     20.26 o 
  -1   9   9        5.40       -1.59      7.53 o 
   0   9   9      971.61      890.09     27.23 o 
   1   9   9     1445.11     1440.03     38.26 o 
   2   9   9      715.27      665.12     31.25 o 
   3   9   9       45.15       66.72     12.04 o 
   4   9   9      425.70      390.10     24.92 o 
   5   9   9       50.56       34.35     14.30 o 
   6   9   9        0.27       13.36     10.60 o 
   7   9   9       51.41       43.10     12.82 o 
   8   9   9      162.65      166.69     22.24 o 
   9   9   9       82.96       76.97     15.01 o 
  10   9   9       50.73       58.77     15.95 o 
 -10  10   9       44.60       51.02     16.90 o 
  -9  10   9        6.15       33.69     17.78 o 
  -8  10   9       63.19       64.40     16.63 o 
  -7  10   9        2.79      -11.30     12.06 o 
  -6  10   9      131.09      151.98     19.22 o 
  -5  10   9      235.36      228.98     21.17 o 
  -4  10   9      105.90      115.49     16.47 o 
  -3  10   9      429.94      445.76     22.68 o 
  -2  10   9      963.22      919.13     28.94 o 
  -1  10   9      209.32      180.61     13.14 o 
   0  10   9      157.99      140.69     12.85 o 
   1  10   9      478.33      480.56     20.36 o 
   2  10   9      864.54      928.75     29.52 o 
   3  10   9     1003.88      943.34     38.89 o 
   4  10   9      340.71      327.38     27.36 o 
   5  10   9       22.37       16.66     11.21 o 
   6  10   9      112.39      128.46     16.47 o 
   7  10   9       50.78       67.62     14.25 o 
   8  10   9       21.73       11.60     11.70 o 
   9  10   9        0.05       -3.30     12.14 o 
  -9  11   9        9.80       10.86     15.03 o 
  -8  11   9        3.34       22.52     23.79 o 
  -7  11   9        0.11        6.78     13.44 o 
  -6  11   9       66.90       74.10     17.32 o 
  -5  11   9       76.04       74.97     16.35 o 
  -4  11   9      392.08      388.24     30.42 o 
  -3  11   9      169.62      146.43     18.43 o 
  -2  11   9      492.84      433.95     19.95 o 
  -1  11   9      111.62      119.70     12.98 o 
   0  11   9      275.05      262.01     20.37 o 
   1  11   9        0.06       -1.93      8.94 o 
   2  11   9       57.85       35.80     13.13 o 
   3  11   9       50.77       80.90     17.97 o 
   4  11   9      253.73      215.29     46.07 o 
   5  11   9      103.84       77.78     18.93 o 
   6  11   9       17.52       43.80     16.04 o 
   7  11   9        2.67      -10.13     13.02 o 
   8  11   9        6.45        6.81     14.53 o 
   9  11   9        6.56       -6.46     15.17 o 
  -9  12   9       12.86        6.95     15.81 o 
  -8  12   9       70.71       76.36     19.51 o 
  -7  12   9      145.84      139.58     21.31 o 
  -6  12   9        2.82       -4.15     13.86 o 
  -5  12   9       12.49       10.95     13.09 o 
  -4  12   9      248.95      284.15     44.81 o 
  -3  12   9      166.91      163.22     20.09 o 
  -2  12   9       13.85        0.00     10.53 o 
  -1  12   9       66.00       79.78     11.53 o 
   0  12   9       86.08       72.56     11.65 o 
   1  12   9       57.64       46.43     12.73 o 
   2  12   9       20.80       12.87     15.29 o 
   3  12   9       24.37        5.70     14.55 o 
   4  12   9       26.57       22.95     16.81 o 
   5  12   9      195.57      206.32     25.93 o 
   6  12   9       15.43       25.64     16.66 o 
   7  12   9        3.46       12.71     15.76 o 
   8  12   9       11.10       18.09     16.12 o 
  -8  13   9       82.08       82.19     20.14 o 
  -7  13   9        3.73        6.10     20.88 o 
  -6  13   9       55.97       51.55     27.05 o 
  -5  13   9       92.93       69.31     25.07 o 
  -4  13   9       22.95       23.48     17.83 o 
  -3  13   9       39.59       12.94     21.06 o 
  -2  13   9        0.24       -2.58     12.01 o 
  -1  13   9        1.14       22.22     11.96 o 
   0  13   9        0.97       -6.60     10.99 o 
   1  13   9        7.99      -10.04     12.80 o 
   2  13   9        1.79      -12.53     14.24 o 
   3  13   9      156.07      166.50     24.94 o 
   4  13   9       19.25       38.38     18.55 o 
   5  13   9        6.63       12.57     16.78 o 
   6  13   9       50.07       45.29     18.64 o 
   7  13   9       12.88       -4.90     15.38 o 
  -7  14   9        3.01        2.80     15.38 o 
  -6  14   9       53.13       37.71     17.52 o 
  -5  14   9       74.98       94.87     20.30 o 
  -4  14   9      119.81      173.30     28.94 o 
  -3  14   9       20.69       45.90     19.78 o 
  -2  14   9       13.41       27.33     19.11 o 
  -1  14   9       62.63       74.16     17.88 o 
   0  14   9      127.25      111.98     25.90 o 
   1  14   9        2.48        4.56     13.44 o 
   2  14   9       24.94       48.52     18.45 o 
   3  14   9       61.88       43.27     20.57 o 
   4  14   9        7.14        5.69     17.26 o 
   5  14   9      206.06      216.04     29.22 o 
   6  14   9      132.52      111.09     25.27 o 
  -5  15   9        0.53       -7.16     15.69 o 
  -4  15   9        0.68        1.90     19.19 o 
  -3  15   9        0.15       -1.51     17.81 o 
  -2  15   9       21.36       13.45     29.16 o 
  -1  15   9        0.36        0.36     32.76 o 
   0  15   9        9.21       -5.87     19.52 o 
   1  15   9       15.87      -17.28     27.36 o 
   2  15   9       25.04       58.06     21.77 o 
   3  15   9        4.22       16.68     30.96 o 
   4  15   9        7.82       20.78     19.73 o 
   5  15   9        9.46        9.42     19.72 o 
  -4  16   9        0.21       23.14     19.54 o 
  -3  16   9       12.65       -1.43     24.30 o 
  -2  16   9        0.04      -10.08     33.12 o 
  -1  16   9        3.31      -17.64     35.64 o 
   1  16   9        0.23      -10.80     29.16 o 
   2  16   9        0.27       27.56     25.20 o 
   3  16   9        3.97        0.60     19.61 o 
 -12   0  10      142.44      124.28     19.31 o 
 -11   0  10       67.19       49.09     24.12 o 
 -10   0  10      731.87      733.43     64.61 o 
  -9   0  10      336.42      332.42     35.10 o 
  -8   0  10       94.31      113.11     16.95 o 
  -7   0  10       41.58       43.16     16.20 o 
  -6   0  10      988.15     1070.15     31.19 o 
  -5   0  10      207.58      229.92     13.35 o 
  -4   0  10      203.65      277.96     11.46 o 
  -3   0  10       77.18       72.59      8.73 o 
  -2   0  10    12386.24    11881.96    229.21 o 
  -1   0  10     3461.85     3804.65     77.55 o 
   0   0  10     1179.09     1295.78     34.13 o 
   1   0  10     2771.30     3401.85     78.24 o 
   2   0  10       84.66       92.23      8.92 o 
   3   0  10      217.67      214.31     23.45 o 
   4   0  10        0.64       -1.34      4.52 o 
   5   0  10      558.48      578.99     23.95 o 
   6   0  10        8.17        5.90      8.90 o 
   7   0  10      834.78      802.82     34.34 o 
   8   0  10      116.40      133.54     20.52 o 
   9   0  10       12.76      -11.88     12.60 o 
  10   0  10        3.23        3.96     12.60 o 
  11   0  10      256.32      271.11     20.70 o 
  12   0  10       12.29        7.92     15.48 o 
 -12   1  10       22.89       20.54     11.64 o 
 -11   1  10       99.00       66.13     11.22 o 
 -10   1  10        8.52        7.88      9.25 o 
  -9   1  10      123.19       94.80     17.72 o 
  -8   1  10        8.99       20.66      8.89 o 
  -7   1  10       45.61       60.17     10.32 o 
  -6   1  10     1287.62     1333.98     28.09 o 
  -5   1  10      467.19      606.94     12.35 o 
  -4   1  10       74.23       62.02      4.52 o 
  -3   1  10      456.20      447.41     10.83 o 
  -2   1  10     3740.77     3996.89     68.68 o 
  -1   1  10      201.33      195.37      8.01 o 
   0   1  10     1999.88     2114.80     36.30 o 
   1   1  10      583.13      456.03     12.46 o 
   2   1  10      624.52      709.19     16.45 o 
   3   1  10        0.50        6.12      3.92 o 
   4   1  10      159.61      160.47      9.22 o 
   5   1  10      226.36      178.68      7.59 o 
   6   1  10        6.96        0.85      6.32 o 
   7   1  10     1104.65     1189.93     32.39 o 
   8   1  10      344.87      352.87     25.23 o 
   9   1  10        3.10       -6.64      6.64 o 
  10   1  10      125.70      135.00     21.42 o 
  11   1  10       31.57       37.80     11.71 o 
  12   1  10       12.05       17.89      9.14 o 
 -12   2  10       33.19       25.46     13.14 o 
 -11   2  10        0.00        3.82     12.84 o 
 -10   2  10       45.90       66.68     15.09 o 
  -9   2  10        6.48       10.49      9.27 o 
  -8   2  10        2.39       29.18      9.56 o 
  -7   2  10       23.30       25.32     11.43 o 
  -6   2  10      129.34      136.39      7.50 o 
  -5   2  10       30.77       38.20      4.25 o 
  -4   2  10       62.34       46.54      4.12 o 
  -3   2  10      716.01      689.39     15.36 o 
  -2   2  10     2049.89     2121.35     39.11 o 
  -1   2  10     1758.78     1708.39     32.55 o 
   0   2  10       13.80       12.50      4.33 o 
   1   2  10        2.15        1.91      3.85 o 
   2   2  10      888.13      916.29     18.65 o 
   3   2  10      107.43      108.74      6.41 o 
   4   2  10      251.96      265.27      8.68 o 
   5   2  10        0.13        0.90      4.04 o 
   6   2  10     2136.45     2257.26     49.13 o 
   7   2  10      879.86      834.32     25.23 o 
   8   2  10       13.40       14.48      9.66 o 
   9   2  10       31.27       31.04     11.05 o 
  10   2  10       15.20       29.82     11.07 o 
  11   2  10        6.59       -7.74     10.18 o 
 -12   3  10       54.74       47.86     12.21 o 
 -11   3  10      161.44      170.48     15.89 o 
 -10   3  10      256.43      261.22     56.40 o 
  -9   3  10       34.73       41.12     14.59 o 
  -8   3  10      339.34      322.85     15.18 o 
  -7   3  10      187.34      189.90     11.79 o 
  -6   3  10       42.92       47.45      7.20 o 
  -5   3  10       94.83       95.16      5.81 o 
  -4   3  10      267.98      245.38      8.38 o 
  -3   3  10       71.02       58.80      5.43 o 
  -2   3  10        0.10        7.05      4.24 o 
  -1   3  10     1319.61     1402.30     30.10 o 
   0   3  10     3676.19     3794.00     71.38 o 
   1   3  10      445.74      480.74     14.35 o 
   2   3  10       71.63       59.51      6.16 o 
   3   3  10      380.74      337.73     11.03 o 
   4   3  10      729.51      735.30     17.82 o 
   5   3  10      169.06      181.04      8.75 o 
   6   3  10      101.66      105.51      9.36 o 
   7   3  10      140.41      140.25     15.01 o 
   8   3  10       38.36       24.03     16.92 o 
   9   3  10        1.24        5.94     10.44 o 
  10   3  10        0.15       -5.59     10.98 o 
  11   3  10        4.48       -1.04     10.40 o 
 -12   4  10       26.22       41.64     16.73 o 
 -11   4  10       33.71       27.25     19.12 o 
 -10   4  10        0.11        9.50     10.01 o 
  -9   4  10        3.12        7.41      9.13 o 
  -8   4  10       46.97       30.55     10.31 o 
  -7   4  10        0.30        9.60      7.03 o 
  -6   4  10      255.83      250.12     13.16 o 
  -5   4  10      582.21      618.66     13.87 o 
  -4   4  10       22.71       28.71      5.57 o 
  -3   4  10       98.31      135.17      7.45 o 
  -2   4  10      279.70      202.83      8.45 o 
  -1   4  10      882.16      805.90     18.27 o 
   0   4  10       86.07       89.82     10.89 o 
   1   4  10      616.81      590.72     19.21 o 
   2   4  10      523.75      560.33     16.23 o 
   3   4  10      850.56      809.31     20.59 o 
   4   4  10      387.31      384.28     16.52 o 
   5   4  10      460.74      517.70     22.57 o 
   6   4  10      552.53      580.61     35.90 o 
   7   4  10        3.65        6.84      9.93 o 
   8   4  10        0.32       -2.83      9.41 o 
   9   4  10       61.54       94.10     15.01 o 
  10   4  10      110.33      133.43     16.42 o 
  11   4  10       50.49       55.34     13.60 o 
 -12   5  10       27.93       11.40     12.17 o 
 -11   5  10       13.40       20.78     12.10 o 
 -10   5  10       13.38       21.63     10.86 o 
  -9   5  10        8.83        4.64      9.84 o 
  -8   5  10       38.76       47.57     13.49 o 
  -7   5  10      131.43      107.85     10.41 o 
  -6   5  10        5.81        3.95      7.56 o 
  -5   5  10        3.67        3.29      6.45 o 
  -4   5  10        0.31        4.52      5.53 o 
  -3   5  10        2.99        7.42      7.86 o 
  -2   5  10      261.51      279.98     10.56 o 
  -1   5  10       59.02       51.64     10.46 o 
   0   5  10      253.53      265.66     11.23 o 
   1   5  10       60.08       74.70      7.73 o 
   2   5  10      107.39      112.72      8.99 o 
   3   5  10       19.15       15.99      6.35 o 
   4   5  10       27.07       14.98      6.57 o 
   5   5  10        3.09        5.10     10.34 o 
   6   5  10      195.49      169.24     17.54 o 
   7   5  10      118.10      100.31     15.30 o 
   8   5  10       26.47       15.30     11.20 o 
   9   5  10        1.90       15.66     13.86 o 
  10   5  10        0.03       -2.77     10.80 o 
  11   5  10        3.76        5.59     11.93 o 
 -11   6  10        1.41        2.72     11.37 o 
 -10   6  10        1.04        7.58     10.97 o 
  -9   6  10       15.86       20.80     11.18 o 
  -8   6  10      163.51      194.35     16.24 o 
  -7   6  10      557.21      527.16     23.56 o 
  -6   6  10      285.08      339.25     16.15 o 
  -5   6  10      373.90      397.68     22.21 o 
  -4   6  10      121.94      124.65      8.79 o 
  -3   6  10       49.21       68.12      8.48 o 
  -2   6  10      427.60      503.26     17.91 o 
  -1   6  10      295.96      294.59     13.50 o 
   0   6  10        4.66        2.37      5.80 o 
   1   6  10      228.87      225.12     12.14 o 
   2   6  10      650.99      652.67     20.91 o 
   3   6  10      249.36      225.90     12.34 o 
   4   6  10        7.17       -6.69      6.69 o 
   5   6  10       19.56       10.66      8.87 o 
   6   6  10      628.25      675.52     35.28 o 
   7   6  10      155.32      112.94     16.28 o 
   8   6  10        6.76       10.55     11.42 o 
   9   6  10       29.95       60.53     14.12 o 
  10   6  10        0.20        9.45     12.46 o 
  11   6  10       30.40       17.25     13.46 o 
 -11   7  10       13.94       13.21     13.97 o 
 -10   7  10      106.77      167.72     21.71 o 
  -9   7  10        5.97        6.45     10.39 o 
  -8   7  10       22.60       41.76     11.60 o 
  -7   7  10       10.47       17.75     10.40 o 
  -6   7  10      141.50      130.89     15.42 o 
  -5   7  10      523.80      460.53     21.27 o 
  -4   7  10      545.64      480.40     27.16 o 
  -3   7  10      878.97      823.57     24.95 o 
  -2   7  10       16.39       -0.96      6.63 o 
  -1   7  10      321.47      334.59     17.91 o 
   0   7  10      123.04      122.86     10.36 o 
   1   7  10      246.00      217.78     12.49 o 
   2   7  10       44.99       42.26      8.34 o 
   3   7  10      480.13      443.03     26.74 o 
   4   7  10      618.78      646.47     24.43 o 
   5   7  10      201.52      142.12     17.66 o 
   6   7  10      157.54      136.73     14.87 o 
   7   7  10       27.45       27.79     11.11 o 
   8   7  10       66.99       47.43     12.24 o 
   9   7  10        0.85        8.59     11.83 o 
  10   7  10       59.29       66.76     16.74 o 
 -11   8  10       24.57        5.26     19.38 o 
 -10   8  10       49.29       79.02     16.72 o 
  -9   8  10        6.01       17.04     12.81 o 
  -8   8  10        5.72       -4.12     11.75 o 
  -7   8  10       69.81       57.51     14.48 o 
  -6   8  10        1.15       -1.59     12.08 o 
  -5   8  10       75.69       85.09     12.28 o 
  -4   8  10       35.06       41.78     10.19 o 
  -3   8  10      731.57      689.63     23.11 o 
  -2   8  10      384.81      375.57     20.10 o 
  -1   8  10       81.30       66.18      9.12 o 
   0   8  10      431.94      395.47     17.13 o 
   1   8  10       47.86       55.55      9.41 o 
   2   8  10     1379.38     1355.12     38.92 o 
   3   8  10      129.97       99.91     10.65 o 
   4   8  10       12.04       -4.31      9.33 o 
   5   8  10        1.25       -4.75      9.42 o 
   6   8  10      237.60      215.61     17.80 o 
   7   8  10       54.76       65.49     25.11 o 
   8   8  10        0.18        9.89     10.98 o 
   9   8  10        0.02       -3.75     10.75 o 
  10   8  10       31.68       24.10     18.54 o 
 -10   9  10       22.58       36.58     15.49 o 
  -9   9  10        6.77       -8.68     12.02 o 
  -8   9  10       14.90       31.82     14.43 o 
  -7   9  10        0.03       -4.45     11.85 o 
  -6   9  10        0.22       -1.10     11.36 o 
  -5   9  10        3.35       -4.42      9.72 o 
  -4   9  10       83.22       67.81     15.66 o 
  -3   9  10      108.33       97.02     10.90 o 
  -2   9  10      639.25      628.92     22.62 o 
  -1   9  10      246.07      279.11     15.42 o 
   0   9  10      923.66      894.27     27.64 o 
   1   9  10      346.96      330.70     17.63 o 
   2   9  10      523.45      502.10     20.55 o 
   3   9  10      300.12      261.73     17.20 o 
   4   9  10      202.64      186.58     21.56 o 
   5   9  10       26.63       38.59     12.66 o 
   6   9  10      105.14      129.26     15.94 o 
   7   9  10        4.12       13.17     11.40 o 
   8   9  10       29.44       21.00     19.57 o 
   9   9  10        0.51      -11.60     11.60 o 
  10   9  10       11.85       15.61     13.48 o 
 -10  10  10        2.28      -11.77     14.12 o 
  -9  10  10        1.39        2.31     15.05 o 
  -8  10  10        3.67        5.44     12.83 o 
  -7  10  10       53.61       46.17     19.03 o 
  -6  10  10      100.03       81.88     16.13 o 
  -5  10  10       11.22       18.88     13.04 o 
  -4  10  10      277.70      244.49     24.11 o 
  -3  10  10      157.57      146.00     20.73 o 
  -2  10  10       51.80       45.83     10.05 o 
  -1  10  10        2.43       10.25      8.15 o 
   0  10  10        8.48        0.90      9.95 o 
   1  10  10        3.77        7.72      8.14 o 
   2  10  10       61.42       42.30     11.79 o 
   3  10  10       49.61       52.11     15.43 o 
   4  10  10      268.93      262.61     25.56 o 
   5  10  10        1.29        0.38     12.33 o 
   6  10  10        0.10        5.30     13.58 o 
   7  10  10       14.03       -5.87     21.24 o 
   8  10  10       41.19       36.64     16.03 o 
   9  10  10       14.73        7.30     14.50 o 
  -9  11  10       24.66       30.17     16.29 o 
  -8  11  10      257.11      326.86     31.81 o 
  -7  11  10       51.47       40.51     15.50 o 
  -6  11  10       15.07       -3.17     18.00 o 
  -5  11  10        7.92       16.27     13.23 o 
  -4  11  10       65.35       74.64     20.15 o 
  -3  11  10       36.88       34.71     13.70 o 
  -2  11  10       16.52       18.75     10.37 o 
  -1  11  10      155.81      155.98     13.69 o 
   0  11  10       91.21      118.24     12.49 o 
   1  11  10      287.49      286.96     17.11 o 
   2  11  10      144.98      145.97     18.22 o 
   3  11  10       93.18      116.99     20.60 o 
   4  11  10        2.60        4.53     20.34 o 
   5  11  10       26.31       38.16     27.36 o 
   6  11  10       12.58       29.91     15.82 o 
   7  11  10       38.75       27.00     16.29 o 
   8  11  10       81.41       97.88     20.61 o 
  -8  12  10        6.83       -1.80     15.09 o 
  -7  12  10        5.09       13.01     16.04 o 
  -6  12  10      125.74      138.11     20.96 o 
  -5  12  10       94.38      101.21     19.15 o 
  -4  12  10       38.42       26.93     17.52 o 
  -3  12  10       52.77       68.40     16.15 o 
  -2  12  10      166.02      162.60     17.53 o 
  -1  12  10       35.67       36.84     10.24 o 
   0  12  10       14.44        1.23      8.78 o 
   1  12  10        1.04        8.50     11.73 o 
   2  12  10       11.96       -2.16     14.45 o 
   3  12  10        2.47       16.25     14.48 o 
   4  12  10      112.07      113.38     22.19 o 
   5  12  10        3.41        8.54     16.56 o 
   6  12  10      108.91      105.93     34.92 o 
   7  12  10       45.60       61.35     44.45 o 
   8  12  10        3.67       16.65     17.07 o 
  -7  13  10        1.51      -11.91     15.01 o 
  -6  13  10       15.37       56.02     17.80 o 
  -5  13  10       54.99       39.92     21.29 o 
  -4  13  10       64.02       44.09     68.75 o 
  -3  13  10       17.23       15.66     18.17 o 
  -2  13  10       12.72       17.00     14.60 o 
  -1  13  10       18.90       53.28     14.01 o 
   0  13  10      141.40      169.43     17.80 o 
   1  13  10      125.43      135.55     19.78 o 
   2  13  10        9.79       17.21     16.30 o 
   3  13  10       74.89       78.60     20.09 o 
   4  13  10      145.79      182.83     25.67 o 
   5  13  10        1.47       -2.97     15.53 o 
   6  13  10        9.42       29.45     17.36 o 
   7  13  10        0.91       -4.71     16.27 o 
  -6  14  10       15.32       16.93     16.57 o 
  -5  14  10        2.33        1.94     15.83 o 
  -4  14  10       30.09       -0.79     34.20 o 
  -3  14  10        2.15      -17.09     17.09 o 
  -2  14  10        0.05        9.13     19.52 o 
  -1  14  10       40.73       22.46     16.16 o 
   0  14  10        0.74       19.19     20.41 o 
   1  14  10        8.05       25.47     18.56 o 
   2  14  10        1.06       10.30     17.05 o 
   3  14  10        2.04        8.49     17.11 o 
   4  14  10        0.00       27.56     17.78 o 
   5  14  10       40.90       25.31     18.90 o 
   6  14  10        0.06       42.35     20.06 o 
  -5  15  10        1.70      -11.87     23.67 o 
  -4  15  10       88.82      115.44     28.13 o 
  -3  15  10       19.60        1.65     20.71 o 
  -2  15  10        4.12       14.04     21.01 o 
  -1  15  10       22.27       41.03     36.72 o 
   0  15  10       21.68       29.28     32.58 o 
   1  15  10        9.86       36.72     31.32 o 
   2  15  10       25.35       35.64     20.70 o 
   3  15  10       15.94       58.33     22.14 o 
   4  15  10      115.71      134.04     27.41 o 
  -3  16  10        0.14      -18.24     19.93 o 
  -2  16  10        2.10       -9.72     33.48 o 
  -1  16  10        8.48      -32.40     33.84 o 
   1  16  10      101.28      136.06     41.75 o 
   2  16  10        9.20       44.27     35.64 o 
 -12   1  11       79.49       96.97     13.77 o 
 -11   1  11       36.33       60.97     11.68 o 
 -10   1  11        2.51        1.34     12.42 o 
  -9   1  11       13.55       12.65      9.39 o 
  -8   1  11      405.61      391.67     24.94 o 
  -7   1  11        3.43       -7.55      7.55 o 
  -6   1  11      152.23      173.54     10.20 o 
  -5   1  11       38.35       42.61      4.72 o 
  -4   1  11      380.49      347.99      9.62 o 
  -3   1  11      211.59      183.07      7.29 o 
  -2   1  11      708.37      705.54     16.98 o 
  -1   1  11      128.64      129.07      7.18 o 
   0   1  11       25.61       36.31      4.91 o 
   1   1  11      435.95      417.19     11.47 o 
   2   1  11      181.19      200.03      8.48 o 
   3   1  11       13.31        6.61      4.44 o 
   4   1  11        0.06       -4.51      4.51 o 
   5   1  11        0.23        0.42      5.66 o 
   6   1  11      461.29      525.08     23.43 o 
   7   1  11       70.01       89.27     12.98 o 
   8   1  11       23.42       34.75      9.04 o 
   9   1  11        6.02        2.39      7.88 o 
  10   1  11        1.93       10.12     10.98 o 
  11   1  11       20.24       32.55     12.07 o 
 -12   2  11       24.14       -4.00     10.44 o 
 -11   2  11       47.20       42.57     11.50 o 
 -10   2  11      139.00      154.76     19.79 o 
  -9   2  11      210.39      209.56     15.96 o 
  -8   2  11       65.72       77.62     11.73 o 
  -7   2  11        3.78        3.06     10.49 o 
  -6   2  11        2.31        7.49      5.63 o 
  -5   2  11      565.92      575.93     13.26 o 
  -4   2  11      148.46      168.72      7.20 o 
  -3   2  11      516.05      523.50     13.36 o 
  -2   2  11      494.61      525.16     14.21 o 
  -1   2  11       15.00       20.25      4.88 o 
   0   2  11       17.07       26.51      4.97 o 
   1   2  11      243.31      256.45      9.65 o 
   2   2  11     1036.81      931.07     19.33 o 
   3   2  11      426.11      397.37     11.46 o 
   4   2  11      112.09      103.36      6.56 o 
   5   2  11      840.98      843.08     21.20 o 
   6   2  11     1394.66     1506.02     38.40 o 
   7   2  11       35.70       13.38      9.54 o 
   8   2  11       90.64      109.87     15.30 o 
   9   2  11        0.08        1.11      9.80 o 
  10   2  11      138.81      140.61     16.15 o 
  11   2  11        0.34        2.92     11.07 o 
 -12   3  11      162.36      159.82     16.35 o 
 -11   3  11       22.59       47.17     15.02 o 
 -10   3  11       24.31       41.70     12.99 o 
  -9   3  11        2.21       -1.13      9.47 o 
  -8   3  11      176.66      185.75     20.21 o 
  -7   3  11        1.58        1.78      7.12 o 
  -6   3  11       16.11       13.44      7.58 o 
  -5   3  11       58.75       54.28      5.16 o 
  -4   3  11      572.55      522.76     13.69 o 
  -3   3  11      287.32      317.27     10.21 o 
  -2   3  11      159.39      182.20      7.75 o 
  -1   3  11      380.42      455.04     13.38 o 
   0   3  11      147.31      160.39      8.11 o 
   1   3  11        1.23        4.44      4.43 o 
   2   3  11        9.07       -1.54      4.45 o 
   3   3  11        5.74        5.14      4.88 o 
   4   3  11      194.64      203.55      9.12 o 
   5   3  11        0.04       -5.35      5.35 o 
   6   3  11      516.79      553.94     22.03 o 
   7   3  11      316.91      316.27     21.76 o 
   8   3  11       44.60       26.96     18.00 o 
   9   3  11        1.68       11.23     10.82 o 
  10   3  11        7.59        7.74     11.45 o 
  11   3  11       32.62       32.94     12.47 o 
 -12   4  11        3.73      -12.80     12.80 o 
 -11   4  11        0.61       -5.30     10.85 o 
 -10   4  11       46.45       51.63     12.67 o 
  -9   4  11        9.03        6.90      9.96 o 
  -8   4  11      137.27      179.71     15.23 o 
  -7   4  11       28.14       10.24      8.44 o 
  -6   4  11       76.83       74.16      9.18 o 
  -5   4  11      100.29      123.27      9.58 o 
  -4   4  11      323.07      306.08     10.46 o 
  -3   4  11       50.70       50.44      6.05 o 
  -2   4  11      349.81      376.66     11.93 o 
  -1   4  11      409.90      401.80     14.07 o 
   0   4  11     1891.63     1982.00     41.15 o 
   1   4  11       31.41       34.27      6.21 o 
   2   4  11       53.16       54.65      6.95 o 
   3   4  11       22.56       24.16      6.18 o 
   4   4  11        0.35        0.36      5.29 o 
   5   4  11      905.09      847.36     32.06 o 
   6   4  11        6.52        4.24     13.32 o 
   7   4  11       48.33       38.37     12.33 o 
   8   4  11        7.27       10.90     10.31 o 
   9   4  11        0.10        3.41     10.19 o 
  10   4  11       15.49       10.24     14.76 o 
  11   4  11       12.41        2.80     13.50 o 
 -11   5  11        0.03        8.13     11.68 o 
 -10   5  11       10.08       -0.03     13.20 o 
  -9   5  11       31.55       28.10     16.73 o 
  -8   5  11      195.61      197.70     15.98 o 
  -7   5  11      243.01      242.32     17.48 o 
  -6   5  11      112.95      110.62     10.65 o 
  -5   5  11      374.28      390.13     16.80 o 
  -4   5  11      158.39      223.36     10.89 o 
  -3   5  11      710.91      712.30     23.86 o 
  -2   5  11      723.15      721.86     17.76 o 
  -1   5  11     1256.42     1170.29     27.85 o 
   0   5  11      716.69      675.98     19.00 o 
   1   5  11      138.47      148.48      7.96 o 
   2   5  11       41.18       46.07      7.46 o 
   3   5  11      351.62      356.51     15.03 o 
   4   5  11     2004.89     2018.00     46.77 o 
   5   5  11        5.78        6.68      9.29 o 
   6   5  11       30.85       61.85     21.78 o 
   7   5  11        3.46       -3.17     10.17 o 
   8   5  11      189.33      168.49     28.26 o 
   9   5  11       18.42       19.79     11.56 o 
  10   5  11       73.41       70.06     15.53 o 
  11   5  11        3.01        7.60     16.56 o 
 -11   6  11        9.69        2.30     16.83 o 
 -10   6  11      105.48      151.15     16.54 o 
  -9   6  11       15.74       10.92     10.39 o 
  -8   6  11       10.20       16.21     10.75 o 
  -7   6  11      181.88      221.30     20.83 o 
  -6   6  11      535.15      509.55     20.20 o 
  -5   6  11       26.19       25.90     11.84 o 
  -4   6  11      146.01      158.18      9.75 o 
  -3   6  11      743.64      818.09     21.68 o 
  -2   6  11     1881.10     1789.08     42.94 o 
  -1   6  11      135.48      120.25     10.77 o 
   0   6  11        1.46        3.75      6.15 o 
   1   6  11      222.80      206.18     12.11 o 
   2   6  11      304.72      295.11     14.14 o 
   3   6  11       88.30       71.59     10.44 o 
   4   6  11      262.88      289.54     16.16 o 
   5   6  11      136.46      154.82     21.24 o 
   6   6  11      292.73      232.72     53.45 o 
   7   6  11        4.46        3.75     11.58 o 
   8   6  11        7.32       -0.16     11.16 o 
   9   6  11       74.93       69.89     15.53 o 
  10   6  11       68.28       71.68     16.16 o 
 -11   7  11       25.56       32.82     17.80 o 
 -10   7  11        6.05        0.56     16.99 o 
  -9   7  11       18.88       27.94     11.98 o 
  -8   7  11       21.36       24.83     10.73 o 
  -7   7  11      273.47      302.77     19.25 o 
  -6   7  11      113.99      120.04     11.54 o 
  -5   7  11        3.30       11.68     10.21 o 
  -4   7  11      105.85       74.83     11.49 o 
  -3   7  11       65.91       67.75      9.18 o 
  -2   7  11        0.13       -5.96      5.96 o 
  -1   7  11       32.31       22.64      7.48 o 
   0   7  11       69.82       58.90      8.89 o 
   1   7  11      227.84      219.84     12.88 o 
   2   7  11       35.15       23.66      7.96 o 
   3   7  11       80.04       97.42     11.33 o 
   4   7  11      768.40      798.20     32.26 o 
   5   7  11       52.68       39.04     13.72 o 
   6   7  11      152.03      168.10     19.21 o 
   7   7  11       17.61        5.44     10.29 o 
   8   7  11      135.67      100.52     17.11 o 
   9   7  11       11.54      -10.41     13.14 o 
  10   7  11       62.02       66.04     22.86 o 
 -10   8  11        5.48        2.16     19.60 o 
  -9   8  11       15.01       27.45     13.93 o 
  -8   8  11        4.54        4.22     12.03 o 
  -7   8  11        4.53       26.46     12.44 o 
  -6   8  11       12.61       10.74     11.35 o 
  -5   8  11        5.60       -9.63      9.63 o 
  -4   8  11        0.09        2.74     10.23 o 
  -3   8  11      203.75      180.61     12.78 o 
  -2   8  11        0.56       -3.93      7.27 o 
  -1   8  11       29.22       32.58     11.46 o 
   0   8  11      305.67      285.79     19.80 o 
   1   8  11      937.64      941.54     31.41 o 
   2   8  11       21.67       12.19      7.91 o 
   3   8  11      563.94      595.12     24.57 o 
   4   8  11      692.32      619.10     35.35 o 
   5   8  11      228.00      187.86     21.05 o 
   6   8  11      140.26      156.48     20.18 o 
   7   8  11       18.26       -1.00     12.09 o 
   8   8  11        0.51      -10.29     10.29 o 
   9   8  11       26.89       31.59     24.12 o 
  10   8  11        2.61        4.79     18.72 o 
 -10   9  11        0.33       -7.12     13.76 o 
  -9   9  11        7.60        8.43     13.35 o 
  -8   9  11      148.23      186.06     20.93 o 
  -7   9  11      142.04      129.75     18.90 o 
  -6   9  11       62.12       56.09     15.10 o 
  -5   9  11       81.04       72.98     18.06 o 
  -4   9  11      200.31      235.67     25.85 o 
  -3   9  11       12.67       23.28     10.14 o 
  -2   9  11       12.07        6.16      7.99 o 
  -1   9  11      515.10      521.15     20.70 o 
   0   9  11       70.44       62.88     10.52 o 
   1   9  11       43.06       50.29      9.79 o 
   2   9  11       21.17       31.59      9.19 o 
   3   9  11     1253.10     1306.21     47.65 o 
   4   9  11      750.23      776.00     41.40 o 
   5   9  11        0.88       10.16     14.94 o 
   6   9  11      154.99      165.64     35.46 o 
   7   9  11      257.16      258.70     25.14 o 
   8   9  11       39.12       23.92     14.30 o 
   9   9  11        0.00        3.11     18.90 o 
  -9  10  11       21.97       20.36     18.54 o 
  -8  10  11        6.49        2.99     13.26 o 
  -7  10  11        1.51       21.19     13.70 o 
  -6  10  11      163.00      175.97     20.61 o 
  -5  10  11       82.16       54.87     19.29 o 
  -4  10  11        4.68        5.36     16.98 o 
  -3  10  11      266.50      254.26     18.65 o 
  -2  10  11      541.33      477.07     23.08 o 
  -1  10  11        5.79       12.47      8.48 o 
   0  10  11      168.24      164.43     13.36 o 
   1  10  11     1057.68     1087.00     32.82 o 
   2  10  11     1009.91      941.62     39.41 o 
   3  10  11        0.16        9.47     14.04 o 
   4  10  11      108.18       82.31     17.73 o 
   5  10  11       26.27       25.15     14.86 o 
   6  10  11       29.38       33.40     26.28 o 
   7  10  11       43.15       38.19     21.24 o 
   8  10  11       45.07       18.90     15.27 o 
   9  10  11       26.14       11.41     15.01 o 
  -9  11  11        6.36       -1.21     15.22 o 
  -8  11  11       23.95       28.68     17.42 o 
  -7  11  11        0.92       10.69     13.77 o 
  -6  11  11        9.31       12.66     17.24 o 
  -5  11  11       41.33       35.85     18.68 o 
  -4  11  11       35.88       19.58     31.68 o 
  -3  11  11       43.45       15.78     14.92 o 
  -2  11  11        0.61       10.24     10.32 o 
  -1  11  11        2.02       -7.65      8.17 o 
   0  11  11        9.96       25.89      9.48 o 
   1  11  11       22.33       19.79     10.48 o 
   2  11  11        2.14       14.33     12.69 o 
   3  11  11        3.89        0.44     13.66 o 
   4  11  11      425.07      336.62     31.14 o 
   5  11  11       77.34       80.07     19.83 o 
   6  11  11       16.27       36.39     16.52 o 
   7  11  11       18.59       41.98     17.72 o 
   8  11  11      188.99      184.96     26.10 o 
  -8  12  11        4.32        7.52     15.78 o 
  -7  12  11        0.13       -8.87     14.61 o 
  -6  12  11       34.77       40.09     16.13 o 
  -5  12  11      131.85      149.55     21.51 o 
  -4  12  11        0.87        5.80     21.42 o 
  -3  12  11        0.05       -6.15     15.36 o 
  -2  12  11       17.93        7.32     11.70 o 
  -1  12  11        5.27        7.05     10.84 o 
   0  12  11       24.91       16.86     11.22 o 
   1  12  11      105.41      123.65     18.42 o 
   2  12  11       43.08       51.04     17.11 o 
   3  12  11        0.68      -14.22     14.22 o 
   4  12  11        0.70      -10.01     13.18 o 
   5  12  11        7.57        4.23     15.87 o 
   6  12  11        9.53       12.13     16.35 o 
   7  12  11       11.50        1.56     15.53 o 
  -7  13  11       23.58       16.62     23.83 o 
  -6  13  11        0.58        1.11     14.87 o 
  -5  13  11       14.91       14.29     25.22 o 
  -4  13  11      190.51      236.07     31.16 o 
  -3  13  11       91.52       81.05     28.26 o 
  -2  13  11       20.28       40.47     19.89 o 
  -1  13  11      150.75      168.89     21.79 o 
   0  13  11      264.00      291.12     25.39 o 
   1  13  11       40.93       50.36     20.69 o 
   2  13  11        3.74        7.43     16.74 o 
   3  13  11      188.84      160.18     24.79 o 
   4  13  11        8.29       33.09     18.45 o 
   5  13  11      134.93      138.20     23.50 o 
   6  13  11       25.73       17.39     18.50 o 
  -6  14  11        7.48        8.87     16.88 o 
  -5  14  11       65.19       59.72     18.84 o 
  -4  14  11       29.90        4.87     19.80 o 
  -3  14  11        5.93       16.75     18.07 o 
  -2  14  11       47.99       58.54     22.28 o 
  -1  14  11       19.30        0.35     34.74 o 
   0  14  11       13.06       13.35     18.65 o 
   1  14  11        2.03       17.00     17.69 o 
   2  14  11        5.69      -15.51     15.51 o 
   3  14  11        1.97      -13.97     13.97 o 
   4  14  11       10.58       13.16     28.08 o 
   5  14  11       35.82       89.29     22.61 o 
  -5  15  11        0.78      -20.46     20.46 o 
  -4  15  11        0.83       13.17     26.82 o 
  -3  15  11        2.05        6.58     24.48 o 
  -2  15  11        3.48       22.66     22.24 o 
  -1  15  11        2.67       -8.64     26.28 o 
   0  15  11        7.27        0.00     30.96 o 
   1  15  11        3.04      -25.56     25.56 o 
   2  15  11        0.03       -9.01     15.96 o 
   3  15  11       15.59        9.37     18.71 o 
   4  15  11        2.42       -6.94     17.97 o 
  -2  16  11        3.45      -26.64     26.64 o 
  -1  16  11       12.42        9.00     36.36 o 
   1  16  11        0.42       17.64     36.00 o 
 -12   0  12        1.91      -13.61     13.61 o 
 -11   0  12       41.92       44.19     16.49 o 
 -10   0  12      271.13      287.65     26.55 o 
  -9   0  12       50.49       56.73     15.57 o 
  -8   0  12      189.96      246.44     23.74 o 
  -7   0  12     1653.09     1459.59     81.17 o 
  -6   0  12     1358.49     1358.67     57.57 o 
  -5   0  12       74.32       58.60      9.17 o 
  -4   0  12       42.70       46.72      8.17 o 
  -3   0  12     2798.23     2810.78     77.90 o 
  -2   0  12      994.16      892.70     26.80 o 
  -1   0  12       13.13        5.03      7.37 o 
   0   0  12      119.29       76.50      9.82 o 
   1   0  12     1076.55     1034.49     34.64 o 
   2   0  12       21.41        7.34      7.52 o 
   3   0  12       48.60       53.55      9.02 o 
   4   0  12       52.56       64.57     15.66 o 
   5   0  12        4.98       11.55      9.52 o 
   6   0  12      715.46      673.86     39.96 o 
   7   0  12      278.58      285.80     28.80 o 
   8   0  12      416.56      426.91     36.00 o 
   9   0  12        3.06       -9.00     14.40 o 
  10   0  12        5.26        2.49     11.88 o 
  11   0  12        7.01       -3.24     15.12 o 
 -12   1  12       34.81       36.87     12.28 o 
 -11   1  12        1.88        1.63      9.94 o 
 -10   1  12       55.62       64.31     17.35 o 
  -9   1  12       13.14       20.02     10.38 o 
  -8   1  12       98.05      137.85     13.80 o 
  -7   1  12      100.27      124.60     12.83 o 
  -6   1  12       14.14       25.28      9.50 o 
  -5   1  12       26.20       33.37      5.63 o 
  -4   1  12      161.07      182.36      7.87 o 
  -3   1  12      224.21      233.21      8.99 o 
  -2   1  12       84.96       80.00      6.69 o 
  -1   1  12     2508.89     2558.92     47.00 o 
   0   1  12      332.84      321.32     10.82 o 
   1   1  12        0.00        0.31      3.99 o 
   2   1  12      525.65      625.20     15.12 o 
   3   1  12       40.70       49.44      6.43 o 
   4   1  12      202.42      186.35      9.45 o 
   5   1  12       29.48       30.94      9.51 o 
   6   1  12       32.86       38.19      8.88 o 
   7   1  12       28.64       14.36     10.34 o 
   8   1  12       43.35       54.12     12.19 o 
   9   1  12       23.50       14.09     10.36 o 
  10   1  12        0.25       -4.71     10.54 o 
  11   1  12        0.00       -8.64     15.30 o 
 -12   2  12       22.10       23.10     12.12 o 
 -11   2  12       42.72       41.62     18.91 o 
 -10   2  12        4.91       17.28     13.20 o 
  -9   2  12       15.46       14.89      9.99 o 
  -8   2  12       43.50       26.81     10.48 o 
  -7   2  12        0.43       -3.52      8.14 o 
  -6   2  12      171.10      132.25     17.91 o 
  -5   2  12       62.52       61.96      5.96 o 
  -4   2  12        1.36       -4.13      4.13 o 
  -3   2  12      356.82      357.69     11.18 o 
  -2   2  12        0.55       -4.48      4.48 o 
  -1   2  12        0.37       -1.21      4.78 o 
   0   2  12      660.17      679.95     17.29 o 
   1   2  12       78.42       68.79      6.35 o 
   2   2  12      389.02      495.39     14.47 o 
   3   2  12        1.23        9.12      4.74 o 
   4   2  12       16.02       12.76      5.04 o 
   5   2  12      132.71      127.15      9.55 o 
   6   2  12       30.78       32.08      9.50 o 
   7   2  12       15.30       12.44     17.82 o 
   8   2  12      120.00      118.85     25.38 o 
   9   2  12        4.88       -7.74      9.74 o 
  10   2  12       21.75       27.70     18.00 o 
  11   2  12        0.00       -4.44     11.07 o 
 -12   3  12        2.04       23.49     12.48 o 
 -11   3  12       30.05       22.20     12.05 o 
 -10   3  12       16.35       28.99     11.57 o 
  -9   3  12      113.27      130.69     14.35 o 
  -8   3  12      299.67      315.53     21.98 o 
  -7   3  12      166.04      170.85     12.16 o 
  -6   3  12      144.28      150.32     11.67 o 
  -5   3  12       61.34       54.55      7.15 o 
  -4   3  12      237.04      217.00      9.22 o 
  -3   3  12        5.10        7.19      4.84 o 
  -2   3  12      550.21      522.37     15.14 o 
  -1   3  12      961.88      931.30     21.46 o 
   0   3  12      585.93      635.76     16.91 o 
   1   3  12      568.02      634.61     16.74 o 
   2   3  12      859.45      906.37     21.21 o 
   3   3  12      303.69      341.37     12.02 o 
   4   3  12      651.22      669.81     17.65 o 
   5   3  12      381.46      410.29     16.97 o 
   6   3  12      433.19      429.32     25.57 o 
   7   3  12      154.91      168.81     17.03 o 
   8   3  12        0.31       -1.00     10.03 o 
   9   3  12      161.46      176.30     18.32 o 
  10   3  12       23.25       31.78     16.02 o 
  11   3  12        0.05       -4.74     11.05 o 
 -11   4  12       21.34        1.53     11.69 o 
 -10   4  12      114.40      126.16     16.37 o 
  -9   4  12       83.35      114.23     20.49 o 
  -8   4  12        0.02        1.57      9.24 o 
  -7   4  12      212.66      217.10     16.03 o 
  -6   4  12      385.32      313.74     15.48 o 
  -5   4  12      348.16      352.85     13.12 o 
  -4   4  12       43.24       41.85      6.08 o 
  -3   4  12      384.30      470.38     13.34 o 
  -2   4  12      412.37      436.80     13.45 o 
  -1   4  12      328.47      361.48     13.63 o 
   0   4  12       39.87       32.16      6.63 o 
   1   4  12       21.33       22.99      6.28 o 
   2   4  12       16.44       16.99      6.20 o 
   3   4  12      735.39      779.59     19.66 o 
   4   4  12      138.82      123.20      8.57 o 
   5   4  12       46.02       49.86      8.66 o 
   6   4  12      259.38      233.68     19.83 o 
   7   4  12       68.42       81.31     19.80 o 
   8   4  12      106.75      102.99     16.56 o 
   9   4  12        7.61        3.57     10.68 o 
  10   4  12       37.94       27.09     13.17 o 
  11   4  12        3.98        7.99     12.04 o 
 -11   5  12       83.56       71.63     14.73 o 
 -10   5  12       67.79       56.66     13.35 o 
  -9   5  12       12.41        2.69     13.82 o 
  -8   5  12      215.46      234.98     17.42 o 
  -7   5  12       32.57       22.32     10.39 o 
  -6   5  12       61.39       58.08      9.56 o 
  -5   5  12      197.08      195.18     12.66 o 
  -4   5  12      454.37      486.25     16.13 o 
  -3   5  12       69.95       92.87      7.55 o 
  -2   5  12      300.15      324.12     11.42 o 
  -1   5  12       62.47       46.65      7.12 o 
   0   5  12      198.61      186.45      8.84 o 
   1   5  12       49.65       45.97      7.14 o 
   2   5  12      338.08      329.34     13.37 o 
   3   5  12      642.16      656.02     19.55 o 
   4   5  12        0.15       -2.69      8.31 o 
   5   5  12      526.65      541.35     44.63 o 
   6   5  12        0.01        0.95      9.63 o 
   7   5  12        0.19       -0.06     11.52 o 
   8   5  12        8.10        1.21     25.20 o 
   9   5  12        1.11        2.04     11.27 o 
  10   5  12       51.35       68.05     15.50 o 
 -11   6  12        5.34       22.79     13.98 o 
 -10   6  12       41.49       45.04     13.55 o 
  -9   6  12       27.65       14.68     11.08 o 
  -8   6  12        9.70        8.66     10.69 o 
  -7   6  12       45.42       37.47     11.28 o 
  -6   6  12        1.40        3.21      8.32 o 
  -5   6  12        6.91        8.81      8.82 o 
  -4   6  12      166.82      151.24     11.09 o 
  -3   6  12      221.75      249.57     15.70 o 
  -2   6  12        5.39        7.24      7.29 o 
  -1   6  12      541.93      502.12     18.49 o 
   0   6  12       37.61       35.48      8.29 o 
   1   6  12      505.49      452.61     14.66 o 
   2   6  12       69.23       74.88      9.43 o 
   3   6  12       85.69       89.88     10.17 o 
   4   6  12      268.15      283.31     28.16 o 
   5   6  12      391.39      426.04     28.98 o 
   6   6  12       24.56        1.42     11.19 o 
   7   6  12      144.80      173.44     19.26 o 
   8   6  12       77.77       89.58     17.28 o 
   9   6  12        7.11      -11.33     11.33 o 
  10   6  12       30.80       25.36     13.79 o 
 -11   7  12       10.70        2.12     14.42 o 
 -10   7  12        7.68        6.03     15.93 o 
  -9   7  12        3.37        5.56     20.49 o 
  -8   7  12        1.51       -3.15     10.35 o 
  -7   7  12       38.04       24.10     10.74 o 
  -6   7  12      287.85      280.03     18.20 o 
  -5   7  12      751.57      765.53     32.11 o 
  -4   7  12      720.78      661.59     31.39 o 
  -3   7  12       25.68       24.99      8.28 o 
  -2   7  12        1.51       -0.61      6.93 o 
  -1   7  12        5.91       19.38      8.70 o 
   0   7  12      259.24      256.64     14.26 o 
   1   7  12      692.34      702.07     23.30 o 
   2   7  12        3.56       -3.34      7.18 o 
   3   7  12       57.74       46.79      9.44 o 
   4   7  12      359.22      357.53     26.38 o 
   5   7  12       26.82        6.43     16.56 o 
   6   7  12       13.53        6.74     11.93 o 
   7   7  12       49.82       81.40     16.27 o 
   8   7  12       66.32       78.09     16.19 o 
   9   7  12       15.00       15.13     13.89 o 
  10   7  12       44.96       49.08     15.89 o 
 -10   8  12       32.35       33.47     15.71 o 
  -9   8  12       22.50       26.02     14.80 o 
  -8   8  12        3.24        8.20     14.96 o 
  -7   8  12       32.89       15.92     12.59 o 
  -6   8  12      119.07      117.88     17.12 o 
  -5   8  12      118.97      142.10     16.41 o 
  -4   8  12       77.00       57.17     13.59 o 
  -3   8  12       34.32       24.24      9.06 o 
  -2   8  12      205.52      198.26     13.29 o 
  -1   8  12       22.87       19.99      7.94 o 
   0   8  12       86.39       54.90      9.83 o 
   1   8  12      455.87      465.05     19.35 o 
   2   8  12     1235.49     1289.84     35.59 o 
   3   8  12        0.13       -5.88      8.88 o 
   4   8  12        8.81      -11.16     11.16 o 
   5   8  12       46.19       26.12     13.72 o 
   6   8  12       60.41       42.20     15.10 o 
   7   8  12       66.03       77.01     17.22 o 
   8   8  12       68.15       45.44     15.89 o 
   9   8  12        7.40        5.12     13.83 o 
 -10   9  12       42.57       42.95     16.34 o 
  -9   9  12       75.04      109.75     24.02 o 
  -8   9  12       37.59       28.73     14.42 o 
  -7   9  12       80.42      103.47     17.84 o 
  -6   9  12        0.48       -6.07     14.16 o 
  -5   9  12      247.74      273.12     27.80 o 
  -4   9  12      251.49      243.15     20.60 o 
  -3   9  12      138.50      127.06     14.57 o 
  -2   9  12      220.06      203.66     14.03 o 
  -1   9  12       52.72       37.14     10.50 o 
   0   9  12       26.81       15.80      8.08 o 
   1   9  12      116.54      126.15     12.23 o 
   2   9  12        0.96       -7.22      8.06 o 
   3   9  12      400.00      429.90     31.00 o 
   4   9  12      169.88      160.04     24.84 o 
   5   9  12      194.87      183.43     24.48 o 
   6   9  12       31.24       27.98     15.21 o 
   7   9  12        0.07        3.06     11.96 o 
   8   9  12        0.12       -1.26     14.58 o 
   9   9  12       23.21        9.16     14.62 o 
  -9  10  12       29.00        7.95     15.22 o 
  -8  10  12       24.22       22.58     18.18 o 
  -7  10  12       26.49       22.08     14.50 o 
  -6  10  12       79.91       82.09     17.58 o 
  -5  10  12       12.60       18.90     24.12 o 
  -4  10  12       79.23       50.77     18.86 o 
  -3  10  12       72.08       44.51     13.92 o 
  -2  10  12        2.92       -2.93     13.18 o 
  -1  10  12       10.02       12.27      8.45 o 
   0  10  12       43.98       37.76     10.00 o 
   1  10  12       53.19       42.43     10.26 o 
   2  10  12       14.67       -1.66     11.44 o 
   3  10  12       79.24       87.21     18.39 o 
   4  10  12      154.57      119.28     20.57 o 
   5  10  12       37.58       29.39     15.13 o 
   6  10  12        2.52        4.82     15.84 o 
   7  10  12        0.91        1.42     15.48 o 
   8  10  12       21.05       40.83     18.72 o 
  -9  11  12       19.40       -9.00     29.88 o 
  -8  11  12       97.42      102.27     20.05 o 
  -7  11  12       96.95      109.21     19.87 o 
  -6  11  12        0.61      -13.12     13.12 o 
  -5  11  12        7.00       33.32     28.08 o 
  -4  11  12        0.05       -7.79     15.50 o 
  -3  11  12        4.97       12.96     12.57 o 
  -2  11  12        5.50        9.97     10.49 o 
  -1  11  12       11.74       -0.65      7.90 o 
   0  11  12      140.33      175.44     19.09 o 
   1  11  12      185.85      212.43     26.76 o 
   2  11  12       13.73       11.62     19.26 o 
   3  11  12       42.25       69.29     18.28 o 
   4  11  12      119.40       71.00     18.79 o 
   5  11  12       11.84       12.90     15.52 o 
   6  11  12       51.85       51.34     19.44 o 
   7  11  12       43.09       60.50     18.49 o 
   8  11  12       28.76       32.48     17.99 o 
  -8  12  12       37.59       43.48     18.19 o 
  -7  12  12       22.88       19.58     16.45 o 
  -6  12  12       13.32       -3.32     15.09 o 
  -5  12  12       13.74       20.57     18.55 o 
  -4  12  12      142.84      215.38     28.45 o 
  -3  12  12      238.46      247.99     41.75 o 
  -2  12  12       86.52       81.60     16.22 o 
  -1  12  12        4.27      -10.45     10.45 o 
   0  12  12       14.91       15.50     12.15 o 
   1  12  12       70.58       76.21     16.53 o 
   2  12  12        0.02       -2.80     13.49 o 
   3  12  12      155.86      178.13     25.74 o 
   4  12  12      106.39      110.08     21.62 o 
   5  12  12       14.45       23.21     29.88 o 
   6  12  12        3.83        5.89     15.43 o 
   7  12  12        5.15       23.11     23.22 o 
  -7  13  12       25.24       -7.67     16.29 o 
  -6  13  12       19.32        3.94     15.72 o 
  -5  13  12      149.60      138.75     21.99 o 
  -4  13  12      173.59      171.09     55.61 o 
  -3  13  12        3.39       13.93     18.86 o 
  -2  13  12        0.01      -15.10     15.10 o 
  -1  13  12        0.60        1.65     13.53 o 
   0  13  12        0.43       24.84     20.06 o 
   1  13  12        0.51        7.78     16.02 o 
   2  13  12        2.72        9.72     15.83 o 
   3  13  12        2.23      -14.38     14.38 o 
   4  13  12        3.20       26.25     17.62 o 
   5  13  12        0.00       -2.32     17.01 o 
   6  13  12       26.19       15.77     18.42 o 
  -6  14  12        5.43       -3.72     16.77 o 
  -5  14  12       14.35        9.41     16.71 o 
  -4  14  12        0.59        7.20     20.87 o 
  -3  14  12        1.65       12.02     19.37 o 
  -2  14  12        8.63       -7.05     17.39 o 
  -1  14  12        0.43      -29.88     29.88 o 
   0  14  12        2.89        1.57     18.45 o 
   1  14  12        5.51       -0.02     16.57 o 
   2  14  12        9.42       16.01     16.44 o 
   3  14  12        0.39       13.54     15.73 o 
   4  14  12       66.50      119.10     24.81 o 
   5  14  12        8.95       10.73     18.68 o 
  -4  15  12       24.44        2.15     20.67 o 
  -3  15  12       30.11        2.82     21.18 o 
  -2  15  12        0.27       17.40     22.14 o 
  -1  15  12        7.13       17.64     35.64 o 
   1  15  12       18.60       44.63     35.28 o 
   2  15  12       10.29        1.76     16.64 o 
   3  15  12       65.53       78.66     53.45 o 
 -12   1  13       29.86       40.48     12.94 o 
 -11   1  13       17.40       -0.85     14.39 o 
 -10   1  13        9.95        0.28     12.45 o 
  -9   1  13      197.58      192.49     16.19 o 
  -8   1  13      133.41      150.12     14.87 o 
  -7   1  13      157.44      167.53     14.41 o 
  -6   1  13        4.44       20.02      9.67 o 
  -5   1  13       26.92       19.44      7.11 o 
  -4   1  13      124.93      103.53      7.23 o 
  -3   1  13       18.88       21.01      5.19 o 
  -2   1  13        0.67       13.64      5.08 o 
  -1   1  13      687.20      670.32     19.82 o 
   0   1  13      121.75      122.49      7.51 o 
   1   1  13        4.96        1.11      4.74 o 
   2   1  13      188.38      225.69      9.21 o 
   3   1  13       28.91       23.31      5.82 o 
   4   1  13       39.57       48.57      8.53 o 
   5   1  13      170.92      185.75     22.68 o 
   6   1  13      854.87      822.64     38.05 o 
   7   1  13       51.64       63.98     10.63 o 
   8   1  13        1.56        4.35      8.21 o 
   9   1  13        8.33       -2.28      8.51 o 
  10   1  13       43.03       68.59     14.50 o 
  11   1  13        5.08        5.23     10.15 o 
 -12   2  13       47.35       90.21     28.71 o 
 -11   2  13       32.13       36.69     13.56 o 
 -10   2  13       64.72       76.12     13.67 o 
  -9   2  13       12.53       14.44     10.52 o 
  -8   2  13      119.93      130.08     17.39 o 
  -7   2  13       11.77        9.30      9.33 o 
  -6   2  13        1.28       -0.97      7.14 o 
  -5   2  13        0.64       -5.55      5.55 o 
  -4   2  13      115.81      112.46      6.95 o 
  -3   2  13      256.77      274.64     10.22 o 
  -2   2  13      599.79      558.87     15.86 o 
  -1   2  13      296.43      317.86     17.13 o 
   0   2  13     1129.27     1185.02     25.96 o 
   1   2  13      670.82      738.31     18.85 o 
   2   2  13      841.90      848.08     20.60 o 
   3   2  13       47.50       48.20      6.16 o 
   4   2  13       32.44       20.13      5.62 o 
   5   2  13      403.08      433.79     16.58 o 
   6   2  13       16.16       17.81     10.39 o 
   7   2  13       10.37       -7.76      9.92 o 
   8   2  13       99.71      101.89     15.27 o 
   9   2  13       30.99       31.41     12.81 o 
  10   2  13        0.01        2.58     11.45 o 
  11   2  13       56.40       69.59     15.14 o 
 -11   3  13       21.02       15.22     12.12 o 
 -10   3  13       72.75       72.53     13.59 o 
  -9   3  13       17.44        9.69     10.52 o 
  -8   3  13        5.88        2.84      9.61 o 
  -7   3  13        5.00        7.44      8.91 o 
  -6   3  13      270.33      281.46     14.94 o 
  -5   3  13      211.73      187.67     11.35 o 
  -4   3  13       11.26        8.68      5.38 o 
  -3   3  13        6.90       -4.72      4.72 o 
  -2   3  13      287.46      272.13     11.11 o 
  -1   3  13      206.40      232.60     10.42 o 
   0   3  13      150.36      151.70      8.99 o 
   1   3  13      163.82      164.09      9.12 o 
   2   3  13      126.57      132.55      8.57 o 
   3   3  13      191.40      168.13      9.20 o 
   4   3  13      122.44      120.47      9.20 o 
   5   3  13      112.13      135.59     13.74 o 
   6   3  13      280.74      268.30     21.48 o 
   7   3  13        3.64        5.57      9.92 o 
   8   3  13       13.06        4.42     10.43 o 
   9   3  13        0.29        1.25     10.68 o 
  10   3  13       39.43       42.79     15.48 o 
  11   3  13        8.01        5.94     12.22 o 
 -11   4  13        0.06       12.21     12.03 o 
 -10   4  13        5.75        1.91     10.84 o 
  -9   4  13       11.51       12.23     10.54 o 
  -8   4  13       94.34       83.04     12.76 o 
  -7   4  13      375.90      377.81     20.46 o 
  -6   4  13       15.09       17.63      8.03 o 
  -5   4  13       20.09       18.82      8.25 o 
  -4   4  13       19.60       18.52      5.86 o 
  -3   4  13      601.62      589.34     15.65 o 
  -2   4  13      202.04      225.22      9.49 o 
  -1   4  13      258.66      254.04     11.02 o 
   0   4  13      106.97      145.57      8.97 o 
   1   4  13       61.69       64.06      7.18 o 
   2   4  13        2.15       -3.15      5.51 o 
   3   4  13       15.04       11.68      6.18 o 
   4   4  13        7.33        6.89      6.51 o 
   5   4  13      232.23      244.36     20.94 o 
   6   4  13       36.12       34.67     12.07 o 
   7   4  13        3.62       11.42     10.65 o 
   8   4  13        0.93       -6.69     11.34 o 
   9   4  13       35.89       16.16     12.60 o 
  10   4  13       21.88       27.40     16.92 o 
 -11   5  13       42.23       45.52     14.04 o 
 -10   5  13        4.42        3.93     11.21 o 
  -9   5  13       12.53       10.72     10.70 o 
  -8   5  13        0.92       31.12     11.15 o 
  -7   5  13        1.57        6.07      9.94 o 
  -6   5  13       42.42       52.95      9.66 o 
  -5   5  13        0.31        4.62      8.37 o 
  -4   5  13      175.28      179.58     10.76 o 
  -3   5  13      120.91      128.07      8.47 o 
  -2   5  13      666.26      654.10     21.93 o 
  -1   5  13       97.11      122.59      9.08 o 
   0   5  13      920.92      872.72     23.57 o 
   1   5  13       95.11       86.78     11.14 o 
   2   5  13      224.82      239.06     13.46 o 
   3   5  13      129.36      133.54     10.22 o 
   4   5  13      364.57      365.80     18.03 o 
   5   5  13        1.15      -13.68     13.68 o 
   6   5  13        9.40       15.36     11.70 o 
   7   5  13       26.89       21.76     11.82 o 
   8   5  13        1.24       -2.48     12.60 o 
   9   5  13      220.17      278.77     23.89 o 
  10   5  13       28.22       46.39     14.91 o 
 -11   6  13        0.05        6.10     13.90 o 
 -10   6  13        3.34       -8.52     17.25 o 
  -9   6  13        5.67        8.00     11.45 o 
  -8   6  13      181.79      192.27     20.00 o 
  -7   6  13      220.98      239.53     17.88 o 
  -6   6  13       37.18       34.22     10.67 o 
  -5   6  13      327.93      341.68     17.76 o 
  -4   6  13      228.74      258.69     13.78 o 
  -3   6  13      448.08      499.42     16.44 o 
  -2   6  13      239.85      237.42     13.64 o 
  -1   6  13      388.63      334.25     15.74 o 
   0   6  13       42.38       24.20      7.91 o 
   1   6  13       50.45       64.24      9.43 o 
   2   6  13      420.47      427.21     18.02 o 
   3   6  13      525.92      577.63     21.10 o 
   4   6  13      150.55      168.37     19.52 o 
   5   6  13       29.82       40.43     13.21 o 
   6   6  13        2.92       -8.57     10.80 o 
   7   6  13       71.87       96.07     16.81 o 
   8   6  13       60.16       74.87     16.04 o 
   9   6  13       18.37       13.68     13.12 o 
  10   6  13        5.51        3.79     18.18 o 
 -10   7  13       17.37       -0.31     16.28 o 
  -9   7  13       45.91       30.73     14.32 o 
  -8   7  13       66.47       69.65     15.37 o 
  -7   7  13       12.63      -10.52     10.52 o 
  -6   7  13       17.51       35.97     13.45 o 
  -5   7  13       71.86       63.98     13.61 o 
  -4   7  13       35.79       21.89     11.86 o 
  -3   7  13       14.00        5.70      7.82 o 
  -2   7  13        0.06        5.11      7.39 o 
  -1   7  13        2.88       -3.69      6.96 o 
   0   7  13      901.71      851.13     26.61 o 
   1   7  13      181.14      168.30     12.85 o 
   2   7  13      216.76      213.25     14.07 o 
   3   7  13      170.89      159.01     19.02 o 
   4   7  13      801.78      725.59     38.65 o 
   5   7  13        1.69       -9.32     16.56 o 
   6   7  13        3.01       -2.06     14.40 o 
   7   7  13       35.40       33.12     14.12 o 
   8   7  13        8.18       25.15     13.57 o 
   9   7  13       82.66      110.92     25.38 o 
  10   7  13        1.05      -11.68     12.97 o 
 -10   8  13       19.25       34.00     16.04 o 
  -9   8  13       28.98       21.56     14.70 o 
  -8   8  13        7.22       17.21     13.82 o 
  -7   8  13       45.61       50.02     17.13 o 
  -6   8  13       50.31       38.97     14.45 o 
  -5   8  13       30.59        8.41     14.01 o 
  -4   8  13        1.24       -5.70     10.54 o 
  -3   8  13       10.37        0.01      9.06 o 
  -2   8  13       53.41       34.84      9.19 o 
  -1   8  13       28.40       37.87      9.55 o 
   0   8  13        0.33       -2.21      7.39 o 
   1   8  13       21.15       20.83      9.06 o 
   2   8  13       25.81       43.21      9.78 o 
   3   8  13       12.56        0.55     12.81 o 
   4   8  13       45.16       21.79     19.62 o 
   5   8  13        7.28       -6.77     11.58 o 
   6   8  13       18.83        5.58     12.85 o 
   7   8  13       70.60       59.32     28.44 o 
   8   8  13        7.68      -11.52     21.78 o 
   9   8  13        4.00      -13.17     13.17 o 
  -9   9  13       70.37       65.38     17.28 o 
  -8   9  13       33.14       60.42     16.57 o 
  -7   9  13       10.47       20.39     13.27 o 
  -6   9  13        0.25        5.69     12.34 o 
  -5   9  13       89.36      124.38     22.47 o 
  -4   9  13       31.44       10.50     11.71 o 
  -3   9  13       86.48       53.25     14.24 o 
  -2   9  13      267.98      269.53     18.53 o 
  -1   9  13       56.77       54.33      9.68 o 
   0   9  13      166.02      169.10     13.25 o 
   1   9  13      688.13      654.92     24.41 o 
   2   9  13      329.09      334.36     22.89 o 
   3   9  13       75.18       68.00     17.01 o 
   4   9  13       57.08       57.08     16.07 o 
   5   9  13       33.94       47.51     15.64 o 
   6   9  13       17.44       16.63     15.30 o 
   7   9  13       10.04       -9.35     12.19 o 
   8   9  13        3.76      -11.30     12.96 o 
   9   9  13       25.02       53.82     17.83 o 
  -9  10  13       23.85       -4.02     17.15 o 
  -8  10  13        0.07       -0.43     13.56 o 
  -7  10  13       83.12       82.17     18.26 o 
  -6  10  13       53.26       42.82     15.36 o 
  -5  10  13        0.04       14.71     30.78 o 
  -4  10  13        0.97        8.48     16.59 o 
  -3  10  13        5.74        7.92     12.69 o 
  -2  10  13       32.03       25.45     11.42 o 
  -1  10  13       33.85       22.91      9.00 o 
   0  10  13       30.38       24.54     10.10 o 
   1  10  13        3.35        9.06      9.83 o 
   2  10  13      160.82      153.88     18.54 o 
   3  10  13       31.50       13.39     14.60 o 
   4  10  13      423.43      421.14     32.64 o 
   5  10  13       24.35       37.28     15.98 o 
   6  10  13        0.86       -0.19     13.74 o 
   7  10  13       38.68       39.75     22.50 o 
   8  10  13      166.79      164.57     32.22 o 
  -8  11  13        3.46        3.15     15.36 o 
  -7  11  13        5.74        5.05     14.21 o 
  -6  11  13        1.99        3.77     13.63 o 
  -5  11  13        6.02       24.58     17.52 o 
  -4  11  13       56.46       35.73     18.51 o 
  -3  11  13        3.63       19.87     23.76 o 
  -2  11  13       12.07       21.33     11.32 o 
  -1  11  13       28.88       18.17      9.20 o 
   0  11  13       43.84       26.53     10.61 o 
   1  11  13      119.37      147.46     24.80 o 
   2  11  13       11.93       15.35     16.02 o 
   3  11  13        9.74        5.99     14.50 o 
   4  11  13        9.53        8.11     14.27 o 
   5  11  13        3.12        1.97     14.96 o 
   6  11  13        7.63       22.96     22.14 o 
   7  11  13        0.92       19.16     20.88 o 
  -7  12  13        1.59       15.91     17.04 o 
  -6  12  13        0.40       12.20     16.42 o 
  -5  12  13       27.96       34.00     19.19 o 
  -4  12  13      252.98      232.54     30.64 o 
  -3  12  13      118.33      126.92     36.18 o 
  -2  12  13        0.10       -0.25     14.53 o 
  -1  12  13       57.51       54.04     18.72 o 
   0  12  13      121.33      125.13     22.96 o 
   1  12  13      147.45      184.98     31.32 o 
   2  12  13        1.99        4.40     13.53 o 
   3  12  13        0.33        0.32     17.82 o 
   4  12  13       17.42        6.48     16.29 o 
   5  12  13        6.09       -7.31     15.63 o 
   6  12  13       12.01       33.20     18.02 o 
   7  12  13        0.65       11.94     20.88 o 
  -6  13  13       83.82      112.80     21.77 o 
  -5  13  13      213.74      332.64     41.21 o 
  -4  13  13       31.58       35.12     20.94 o 
  -3  13  13       12.22      -13.69     18.51 o 
  -2  13  13       67.66      105.30     62.63 o 
  -1  13  13      125.26      159.33     27.24 o 
   0  13  13       81.88      115.87     26.09 o 
   1  13  13        1.52        7.73     15.43 o 
   2  13  13       17.76        0.36     16.43 o 
   3  13  13       42.26       38.84     19.45 o 
   4  13  13        4.90      -21.78     21.78 o 
   5  13  13       12.95       25.74     18.91 o 
   6  13  13       47.42       44.68     20.35 o 
  -5  14  13        7.07        9.84     15.61 o 
  -4  14  13       12.13      -10.11     28.26 o 
  -3  14  13       17.71        6.49     21.61 o 
  -2  14  13        8.00       -3.34     19.73 o 
  -1  14  13        1.59        3.60     32.76 o 
   0  14  13       43.96       20.16     30.24 o 
   1  14  13       28.57       48.23     32.04 o 
   2  14  13        3.10       18.72     17.24 o 
   3  14  13        0.13        0.90     16.65 o 
   4  14  13        5.93      -17.11     17.11 o 
  -3  15  13        1.35       -8.52     19.31 o 
  -2  15  13        0.88      -30.24     30.24 o 
  -1  15  13        3.95      -34.20     34.20 o 
   1  15  13        0.74       30.96     31.68 o 
   2  15  13        0.16       -1.44     29.52 o 
 -11   0  14        0.39      -10.40     14.91 o 
 -10   0  14       43.62       61.45     18.71 o 
  -9   0  14       26.05       58.58     17.57 o 
  -8   0  14      134.51      184.76     33.84 o 
  -7   0  14      170.31      159.06     32.76 o 
  -6   0  14       21.12        8.30     13.23 o 
  -5   0  14       37.60       55.53     40.32 o 
  -4   0  14       77.96       93.61     10.48 o 
  -3   0  14      255.43      313.61     18.22 o 
  -2   0  14     1810.25     1827.19     48.22 o 
  -1   0  14     1736.48     1766.68     46.72 o 
   0   0  14     1923.44     1927.00     50.16 o 
   1   0  14      459.75      461.65     22.52 o 
   2   0  14       47.67       46.48     10.06 o 
   3   0  14      253.13      171.59     14.36 o 
   4   0  14      585.63      636.09     37.43 o 
   5   0  14       40.08       43.19     17.64 o 
   6   0  14        0.01       21.24     16.20 o 
   7   0  14       88.66      115.55     22.68 o 
   8   0  14      383.30      328.64     33.84 o 
   9   0  14        0.00       10.34     14.58 o 
  10   0  14       33.91       29.70     13.32 o 
 -11   1  14        0.01       -3.18     10.64 o 
 -10   1  14        7.13       -2.15     10.75 o 
  -9   1  14        0.92       12.26     10.42 o 
  -8   1  14        0.69       -9.46      9.46 o 
  -7   1  14      174.88      143.55     15.64 o 
  -6   1  14      171.91      152.06     14.21 o 
  -5   1  14        2.05        0.66      8.75 o 
  -4   1  14       77.95       83.77      7.07 o 
  -3   1  14      325.40      313.04     11.28 o 
  -2   1  14      568.94      528.23     14.92 o 
  -1   1  14      498.49      455.32     14.59 o 
   0   1  14      101.97       97.33      7.38 o 
   1   1  14       11.56       11.97      5.46 o 
   2   1  14      302.54      369.63     13.76 o 
   3   1  14       25.35       16.27      5.92 o 
   4   1  14       54.68       79.75      8.91 o 
   5   1  14       61.52       51.59     10.45 o 
   6   1  14       24.08       43.40     10.06 o 
   7   1  14       63.24       72.49     12.50 o 
   8   1  14        5.69       -0.93     11.33 o 
   9   1  14       15.86       18.52     11.93 o 
  10   1  14        2.99       20.12     12.55 o 
 -11   2  14        2.29        5.97     11.67 o 
 -10   2  14       46.44        9.82     11.35 o 
  -9   2  14        4.88        5.82     10.34 o 
  -8   2  14        1.09       -8.59      9.45 o 
  -7   2  14        0.12       -8.35      8.57 o 
  -6   2  14       30.71       16.07      8.21 o 
  -5   2  14       24.23       49.88      9.17 o 
  -4   2  14      139.50      165.27      8.27 o 
  -3   2  14      160.09      154.45     11.04 o 
  -2   2  14      280.71      260.53     11.26 o 
  -1   2  14       19.24       20.42      6.11 o 
   0   2  14       16.80       15.01      6.00 o 
   1   2  14       70.35       79.37      8.85 o 
   2   2  14      205.60      199.94     10.68 o 
   3   2  14      327.31      334.27     11.78 o 
   4   2  14      538.40      580.51     18.30 o 
   5   2  14      161.00      127.22     13.40 o 
   6   2  14      302.71      281.63     21.88 o 
   7   2  14      187.27      196.03     22.50 o 
   8   2  14        0.31      -10.29     10.29 o 
   9   2  14        8.17       -1.37     10.94 o 
  10   2  14        0.52        8.00     11.95 o 
 -11   3  14        2.41       14.81     12.28 o 
 -10   3  14       61.68       56.72     13.51 o 
  -9   3  14      258.32      259.58     19.22 o 
  -8   3  14       12.12       22.13     10.82 o 
  -7   3  14       43.04       36.04     10.95 o 
  -6   3  14       26.13       30.82      8.98 o 
  -5   3  14      100.57       92.14     16.45 o 
  -4   3  14      105.19       97.18      7.87 o 
  -3   3  14       36.83       25.12      6.02 o 
  -2   3  14       74.27       88.35      8.12 o 
  -1   3  14        0.21        1.93      5.44 o 
   0   3  14        2.93       11.40      5.80 o 
   1   3  14      111.99       96.29      8.29 o 
   2   3  14        8.19        8.32      6.06 o 
   3   3  14       11.14        2.80      6.09 o 
   4   3  14       28.41       19.12      7.81 o 
   5   3  14        2.06        2.21     22.32 o 
   6   3  14      167.56      137.55     19.44 o 
   7   3  14        0.08       -8.87     10.94 o 
   8   3  14       72.94       80.79     15.78 o 
   9   3  14        4.64       -6.47     11.70 o 
  10   3  14       34.28       38.88     13.74 o 
 -11   4  14       98.10      116.57     18.74 o 
 -10   4  14      157.70      138.50     16.79 o 
  -9   4  14       40.99       28.42     11.74 o 
  -8   4  14       77.53       65.57     14.89 o 
  -7   4  14        1.62       -4.94      8.90 o 
  -6   4  14       14.10       18.43      8.40 o 
  -5   4  14       27.48       17.42      8.12 o 
  -4   4  14      540.45      513.09     19.58 o 
  -3   4  14      212.50      205.54      9.60 o 
  -2   4  14      341.73      367.23     12.24 o 
  -1   4  14      467.63      471.96     15.43 o 
   0   4  14     1087.97     1122.95     26.18 o 
   1   4  14       75.17       82.49      8.11 o 
   2   4  14      149.35      147.20      9.48 o 
   3   4  14     1821.93     1838.90     37.69 o 
   4   4  14      531.01      492.88     21.23 o 
   5   4  14       38.43       52.57     13.48 o 
   6   4  14       17.05       10.05     16.74 o 
   7   4  14       21.47       41.26     13.83 o 
   8   4  14       55.76       68.57     19.26 o 
   9   4  14       12.92        5.49     14.58 o 
  10   4  14       24.82       13.25     13.17 o 
 -11   5  14        0.57      -10.19     13.94 o 
 -10   5  14        9.29       39.95     13.85 o 
  -9   5  14       25.09       41.58     18.81 o 
  -8   5  14       77.39       85.68     14.11 o 
  -7   5  14        8.29        3.92      9.72 o 
  -6   5  14      357.23      346.97     20.04 o 
  -5   5  14       81.68       98.71     15.90 o 
  -4   5  14      107.65      112.14     11.73 o 
  -3   5  14      741.01      766.27     18.87 o 
  -2   5  14      123.58      130.73      8.07 o 
  -1   5  14       74.68       79.56      7.12 o 
   0   5  14       13.98       23.02      7.21 o 
   1   5  14       96.50       77.45     15.27 o 
   2   5  14       33.59       32.06      7.11 o 
   3   5  14       13.99       12.03      6.52 o 
   4   5  14      128.74      163.27     19.01 o 
   5   5  14       43.89       42.21     13.87 o 
   6   5  14      597.47      620.82     34.47 o 
   7   5  14       77.81       55.13     14.40 o 
   8   5  14       23.85       13.35     12.21 o 
   9   5  14       19.14        7.66     12.70 o 
  10   5  14        6.82       15.44     13.83 o 
 -10   6  14        6.44        6.84     13.84 o 
  -9   6  14       96.05       78.19     19.19 o 
  -8   6  14      157.84      124.91     18.06 o 
  -7   6  14      101.40      112.24     16.00 o 
  -6   6  14      197.99      188.20     16.27 o 
  -5   6  14      232.35      210.02     14.87 o 
  -4   6  14        4.63       -4.38      8.10 o 
  -3   6  14      248.14      257.18     14.37 o 
  -2   6  14       93.36       92.33     10.43 o 
  -1   6  14        3.19       -0.41      6.72 o 
   0   6  14      231.40      162.59     11.34 o 
   1   6  14      606.24      588.71     21.34 o 
   2   6  14      234.50      263.11     14.86 o 
   3   6  14      191.77      174.21     21.77 o 
   4   6  14      134.89      147.70     23.40 o 
   5   6  14       97.80       65.95     15.58 o 
   6   6  14       11.74       22.68     19.26 o 
   7   6  14       18.01       18.24     12.96 o 
   8   6  14       30.70       13.82     12.46 o 
   9   6  14        0.01       10.26     13.24 o 
  10   6  14        6.68       -6.09     12.58 o 
 -10   7  14       88.69      122.88     20.08 o 
  -9   7  14      165.79      170.69     25.89 o 
  -8   7  14       65.08       71.44     16.14 o 
  -7   7  14       29.96       23.24     13.17 o 
  -6   7  14       12.02      -11.23     11.23 o 
  -5   7  14      125.63      159.72     21.79 o 
  -4   7  14      294.41      254.12     20.10 o 
  -3   7  14       59.46       68.73     14.55 o 
  -2   7  14      642.27      627.65     26.25 o 
  -1   7  14      602.93      569.18     21.55 o 
   0   7  14      241.74      231.92     14.52 o 
   1   7  14      257.94      248.09     14.83 o 
   2   7  14      229.82      252.10     15.15 o 
   3   7  14       75.11       64.41     15.58 o 
   4   7  14      311.15      342.05     27.08 o 
   5   7  14      243.09      245.69     23.21 o 
   6   7  14       74.74       59.11     15.73 o 
   7   7  14       11.47       36.97     15.25 o 
   8   7  14        4.31        6.70     13.09 o 
   9   7  14       14.08       40.24     16.01 o 
 -10   8  14        6.65       -0.03     15.21 o 
  -9   8  14        2.78       14.09     14.53 o 
  -8   8  14       93.77       76.41     16.93 o 
  -7   8  14      297.56      316.99     26.22 o 
  -6   8  14      106.70      107.35     18.35 o 
  -5   8  14      124.04      103.32     20.32 o 
  -4   8  14       90.45       75.38     15.26 o 
  -3   8  14       14.48       11.08      9.91 o 
  -2   8  14      266.97      219.31     14.72 o 
  -1   8  14       71.15       77.72     12.27 o 
   0   8  14       86.34      105.35     11.62 o 
   1   8  14       18.73       23.04      8.56 o 
   2   8  14      642.88      635.62     23.65 o 
   3   8  14        2.85       15.87     13.83 o 
   4   8  14       32.76       36.30     13.87 o 
   5   8  14        0.80        0.95     12.35 o 
   6   8  14       14.85        1.62     12.73 o 
   7   8  14        9.92       14.81     13.74 o 
   8   8  14       83.09       79.41     18.45 o 
   9   8  14        1.27       -4.91     13.48 o 
  -9   9  14       47.05       65.17     18.58 o 
  -8   9  14       23.23        9.01     13.54 o 
  -7   9  14       29.78       33.89     15.50 o 
  -6   9  14       21.80       28.85     19.59 o 
  -5   9  14      129.51      104.28     21.67 o 
  -4   9  14      156.02      126.33     22.05 o 
  -3   9  14        0.08      -11.69     12.77 o 
  -2   9  14        0.26        1.27      9.36 o 
  -1   9  14       41.59       33.92      9.55 o 
   0   9  14      218.69      216.35     14.79 o 
   1   9  14      785.70      824.34     27.97 o 
   2   9  14      444.50      358.53     34.36 o 
   3   9  14       10.10        7.95     12.70 o 
   4   9  14       12.14       26.70     14.86 o 
   5   9  14       11.98       -3.96     17.82 o 
   6   9  14       13.02       26.43     14.81 o 
   7   9  14       63.99       75.89     18.79 o 
   8   9  14        2.33      -12.60     12.60 o 
  -9  10  14        4.62      -19.36     19.63 o 
  -8  10  14       15.65       20.61     16.67 o 
  -7  10  14       11.15       16.13     15.63 o 
  -6  10  14        0.04       -6.98     13.48 o 
  -5  10  14        1.06       11.70     15.99 o 
  -4  10  14       10.20       -8.95     16.03 o 
  -3  10  14       15.37       31.26     14.11 o 
  -2  10  14        8.13       17.03     11.35 o 
  -1  10  14       30.10       32.34      9.35 o 
   0  10  14      377.84      403.79     20.10 o 
   1  10  14       63.55       51.55     12.19 o 
   2  10  14      106.41      104.91     20.48 o 
   3  10  14       97.46      124.18     20.57 o 
   4  10  14      112.66       94.99     23.22 o 
   5  10  14        6.27        4.86     14.23 o 
   6  10  14        0.00       12.52     15.14 o 
   7  10  14        4.30       -5.30     14.35 o 
   8  10  14        0.07      -14.91     14.91 o 
  -8  11  14        2.14       23.39     16.73 o 
  -7  11  14        0.21      -13.97     13.97 o 
  -6  11  14        6.54        0.93     14.57 o 
  -5  11  14       47.20       58.32     25.38 o 
  -4  11  14        6.59       -2.56     16.25 o 
  -3  11  14       27.19       16.99     18.32 o 
  -2  11  14       34.36       29.26     13.31 o 
  -1  11  14       16.02       16.14     12.21 o 
   0  11  14        0.37      -10.33     10.72 o 
   1  11  14       76.36       56.60     14.89 o 
   2  11  14      403.99      398.22     39.96 o 
   3  11  14      134.08      105.92     23.22 o 
   4  11  14        7.23       -3.45     14.01 o 
   5  11  14       11.75       10.67     15.68 o 
   6  11  14       25.80       17.55     19.08 o 
   7  11  14        3.03      -15.22     15.22 o 
  -7  12  14       62.67       71.45     20.30 o 
  -6  12  14       41.65       52.88     17.62 o 
  -5  12  14       23.09       11.10     19.26 o 
  -4  12  14       28.17       10.59     19.08 o 
  -3  12  14       21.08        5.92     18.39 o 
  -2  12  14        8.74       12.95     18.39 o 
  -1  12  14       72.45       78.26     17.96 o 
   0  12  14      120.25      149.99     30.23 o 
   1  12  14       11.06       -7.83     14.36 o 
   2  12  14        8.23       10.21     15.37 o 
   3  12  14       15.01       23.96     17.72 o 
   4  12  14       59.39       30.27     34.56 o 
   5  12  14        0.09        7.97     16.09 o 
   6  12  14       45.47       12.30     17.97 o 
  -6  13  14        2.62       14.94     17.46 o 
  -5  13  14       16.82       19.40     20.76 o 
  -4  13  14        9.97        1.86     19.73 o 
  -3  13  14       10.13      -13.67     18.68 o 
  -2  13  14        0.47       -5.02     28.26 o 
  -1  13  14        5.15        4.30     18.95 o 
   0  13  14        8.02      -19.87     19.87 o 
   1  13  14        1.37       13.03     15.17 o 
   2  13  14        3.16      -14.67     27.72 o 
   3  13  14        0.03       15.72     20.16 o 
   4  13  14        1.39       -4.40     17.04 o 
   5  13  14       14.17       33.85     28.80 o 
  -4  14  14        1.34       -7.69     20.09 o 
  -3  14  14        0.32        5.59     21.85 o 
  -2  14  14       22.45       12.71     21.51 o 
  -1  14  14       37.60       61.55     33.48 o 
   0  14  14       15.14       -2.52     31.68 o 
   1  14  14       29.44        6.12     27.36 o 
   2  14  14        3.90       18.46     19.19 o 
   3  14  14       80.97      104.65     40.85 o 
   4  14  14       18.71       44.85     20.15 o 
  -2  15  14       44.29       21.24     34.56 o 
  -1  15  14        2.35       18.72     39.60 o 
   1  15  14       30.52       30.60     36.00 o 
 -11   1  15       29.42       23.22     12.05 o 
 -10   1  15       40.71       11.19     11.51 o 
  -9   1  15       41.73       43.76     11.86 o 
  -8   1  15       25.90       30.93     10.83 o 
  -7   1  15       34.51       34.79     11.09 o 
  -6   1  15      101.25      101.66     12.66 o 
  -5   1  15        6.86        4.68      9.10 o 
  -4   1  15       37.38       23.62      6.63 o 
  -3   1  15     1521.49     1538.56     30.36 o 
  -2   1  15     1733.89     1814.10     34.44 o 
  -1   1  15       32.94       56.28      7.53 o 
   0   1  15      879.34      939.11     21.51 o 
   1   1  15     1224.99     1315.36     27.04 o 
   2   1  15      223.36      212.29     10.54 o 
   3   1  15        0.77        1.28      6.52 o 
   4   1  15      213.05      222.55     12.64 o 
   5   1  15      289.66      337.64     19.80 o 
   6   1  15      114.74       94.59     12.75 o 
   7   1  15        0.41       10.81     10.86 o 
   8   1  15       37.68       39.85     10.94 o 
   9   1  15       33.32       40.08     13.99 o 
  10   1  15        7.18        4.33     15.48 o 
 -11   2  15        9.01       11.18     12.18 o 
 -10   2  15        0.81       -5.91     11.09 o 
  -9   2  15      126.51      123.23     15.55 o 
  -8   2  15      275.75      254.03     26.34 o 
  -7   2  15       12.03       13.51     11.38 o 
  -6   2  15       65.15       42.96     11.05 o 
  -5   2  15      255.65      248.62     14.54 o 
  -4   2  15      288.94      281.11     11.32 o 
  -3   2  15      197.19      185.10      9.09 o 
  -2   2  15       20.50        6.82      6.48 o 
  -1   2  15       27.07       27.98      6.39 o 
   0   2  15      217.06      217.43     10.96 o 
   1   2  15       42.25       43.78      7.25 o 
   2   2  15      174.46      169.29     10.10 o 
   3   2  15      776.41      878.21     22.17 o 
   4   2  15      291.62      268.90     18.31 o 
   5   2  15       67.49       66.00     25.20 o 
   6   2  15      538.76      590.15     33.09 o 
   7   2  15       59.20       64.12     21.60 o 
   8   2  15      204.03      223.84     21.50 o 
   9   2  15       26.63       31.04     17.28 o 
  10   2  15        3.24       10.62     13.24 o 
 -11   3  15       14.36       19.27     13.13 o 
 -10   3  15        1.01       -5.35     11.43 o 
  -9   3  15        0.06       -0.81     10.80 o 
  -8   3  15        0.07       16.45      9.92 o 
  -7   3  15       20.93       17.50     11.29 o 
  -6   3  15      664.91      605.80     27.59 o 
  -5   3  15       48.08       32.57      9.02 o 
  -4   3  15        1.87       -5.16      6.60 o 
  -3   3  15       13.41        7.95      5.98 o 
  -2   3  15      910.54      915.80     22.96 o 
  -1   3  15       11.26        5.50      5.96 o 
   0   3  15     1448.37     1328.75     37.92 o 
   1   3  15      469.52      504.01     16.22 o 
   2   3  15      207.06      242.18     11.53 o 
   3   3  15        0.49       -1.75      6.00 o 
   4   3  15      668.69      701.16     29.99 o 
   5   3  15       62.25       85.14     15.21 o 
   6   3  15       31.67       27.33     12.34 o 
   7   3  15       57.60       47.62     14.23 o 
   8   3  15        1.55        4.05     11.58 o 
   9   3  15       17.93       17.40     13.21 o 
  10   3  15        0.01       -4.79     24.12 o 
 -11   4  15       80.93       72.53     16.16 o 
 -10   4  15       51.72       64.49     14.37 o 
  -9   4  15        0.12       -6.00     10.35 o 
  -8   4  15       28.88       33.67     11.96 o 
  -7   4  15      236.74      237.09     18.12 o 
  -6   4  15      107.45       77.33     13.02 o 
  -5   4  15       25.79       35.34      9.97 o 
  -4   4  15       41.67       34.50     13.02 o 
  -3   4  15       55.62       64.45      7.40 o 
  -2   4  15       21.71       20.84      6.22 o 
  -1   4  15      142.56      169.81     10.40 o 
   0   4  15      237.25      266.74     12.30 o 
   1   4  15      220.27      215.22     11.29 o 
   2   4  15      154.79      164.40     10.28 o 
   3   4  15        0.04       -4.71      6.11 o 
   4   4  15        3.94       18.30     18.72 o 
   5   4  15       13.58       11.00     10.80 o 
   6   4  15        5.83        1.80     10.94 o 
   7   4  15        0.03       12.60     18.00 o 
   8   4  15      134.18      147.14     19.81 o 
   9   4  15       23.84       25.56     14.38 o 
  10   4  15       20.59       30.04     15.48 o 
 -10   5  15       26.96       32.53     15.85 o 
  -9   5  15        1.32        9.97     11.10 o 
  -8   5  15      142.80      134.00     15.85 o 
  -7   5  15      391.52      361.09     21.25 o 
  -6   5  15      109.78      142.25     15.59 o 
  -5   5  15       32.03       35.32     10.26 o 
  -4   5  15      155.76      142.17     12.83 o 
  -3   5  15      227.06      234.83     10.57 o 
  -2   5  15        0.30       -3.55      5.38 o 
  -1   5  15       10.41       15.63      5.99 o 
   0   5  15      649.61      633.74     19.10 o 
   1   5  15       11.46        6.73      6.53 o 
   2   5  15        8.81        1.53      7.23 o 
   3   5  15      153.73      152.11     12.34 o 
   4   5  15       35.64       35.51     13.14 o 
   5   5  15       89.95       84.78     16.54 o 
   6   5  15       46.74       36.00     16.02 o 
   7   5  15        7.30       -3.47     11.76 o 
   8   5  15       29.58       16.36     14.04 o 
   9   5  15        0.07       -8.64     12.85 o 
 -10   6  15        3.48       -0.64     14.25 o 
  -9   6  15       13.82       15.96     13.44 o 
  -8   6  15        4.00       20.12     12.92 o 
  -7   6  15       38.47       20.79     13.38 o 
  -6   6  15       11.23       13.52     12.58 o 
  -5   6  15       41.96       66.95     17.38 o 
  -4   6  15      288.10      289.63     21.07 o 
  -3   6  15       25.72       31.83     10.65 o 
  -2   6  15        0.02       -4.91      7.19 o 
  -1   6  15       62.31       72.27      9.74 o 
   0   6  15      999.63     1070.44     28.87 o 
   1   6  15      172.68      176.93     11.97 o 
   2   6  15       34.18       44.55      9.29 o 
   3   6  15       82.36       90.67     17.18 o 
   4   6  15      182.14      185.99     20.85 o 
   5   6  15       11.76        2.99     11.70 o 
   6   6  15       34.17       45.43     15.17 o 
   7   6  15        4.76        6.15     12.70 o 
   8   6  15        0.08      -11.58     11.58 o 
   9   6  15       19.88       34.34     15.65 o 
 -10   7  15        4.94       19.29     16.25 o 
  -9   7  15        2.34       -9.58     13.30 o 
  -8   7  15        4.11       -4.35     12.06 o 
  -7   7  15        5.17       18.85     13.55 o 
  -6   7  15        1.47       11.27     12.40 o 
  -5   7  15       13.18       25.05     22.86 o 
  -4   7  15       23.01       15.71     11.64 o 
  -3   7  15       92.90       91.66     14.30 o 
  -2   7  15       53.74       60.87     10.26 o 
  -1   7  15       10.53        1.56      7.73 o 
   0   7  15       18.89       30.66      9.28 o 
   1   7  15       54.39       34.17      9.33 o 
   2   7  15       10.76       -8.47     12.33 o 
   3   7  15        2.16        2.46     11.95 o 
   4   7  15       25.30       25.39     19.08 o 
   5   7  15        2.00       -5.18     13.32 o 
   6   7  15        6.81      -10.91     10.91 o 
   7   7  15        2.77        7.11     12.86 o 
   8   7  15       15.54        4.65     13.87 o 
   9   7  15        0.61      -12.70     12.70 o 
  -9   8  15        0.00       -1.93     14.05 o 
  -8   8  15        3.48        5.79     14.68 o 
  -7   8  15       37.34       48.18     15.40 o 
  -6   8  15        0.87       -5.05     11.90 o 
  -5   8  15       14.25       -1.01     15.21 o 
  -4   8  15       45.29       50.02     18.14 o 
  -3   8  15       23.86        7.72     11.97 o 
  -2   8  15       13.38       12.73      9.12 o 
  -1   8  15      150.13      140.43     12.84 o 
   0   8  15      223.67      205.97     22.32 o 
   1   8  15      255.54      234.64     15.39 o 
   2   8  15       40.82       47.01     13.57 o 
   3   8  15      273.07      272.72     52.91 o 
   4   8  15        6.65        9.01     12.95 o 
   5   8  15       12.36       32.11     14.85 o 
   6   8  15        1.58        4.01     13.31 o 
   7   8  15        1.06      -19.44     19.44 o 
   8   8  15       28.96       30.98     15.78 o 
  -9   9  15       81.41       47.80     22.42 o 
  -8   9  15        4.66        9.81     14.53 o 
  -7   9  15       66.55       52.14     17.19 o 
  -6   9  15       17.48       -7.81     13.06 o 
  -5   9  15        8.96       -8.19     16.14 o 
  -4   9  15       28.76       27.42     16.52 o 
  -3   9  15        9.19       -7.67     12.18 o 
  -2   9  15        0.07        6.80     10.09 o 
  -1   9  15        0.02       -7.85      8.08 o 
   0   9  15      194.95      202.67     14.84 o 
   1   9  15       25.21       46.41     11.84 o 
   2   9  15      236.89      228.51     24.53 o 
   3   9  15       44.85       26.59     14.55 o 
   4   9  15       74.71       80.10     18.56 o 
   5   9  15        0.05        5.37     13.72 o 
   6   9  15       18.50       28.04     25.56 o 
   7   9  15        0.01       18.91     14.96 o 
   8   9  15       13.27       11.97     16.16 o 
  -8  10  15       45.63       14.22     19.64 o 
  -7  10  15      123.25      133.78     21.77 o 
  -6  10  15       79.06       82.91     18.72 o 
  -5  10  15       42.64       86.11     28.98 o 
  -4  10  15       46.46       26.10     25.74 o 
  -3  10  15        0.03       -0.27     15.36 o 
  -2  10  15        8.02       10.45     13.19 o 
  -1  10  15       19.28       16.34      9.43 o 
   0  10  15       17.88       12.31     13.82 o 
   1  10  15       16.22       12.00     12.27 o 
   2  10  15       41.72       23.37     15.91 o 
   3  10  15       57.65       13.52     29.88 o 
   4  10  15       13.63       10.36     15.03 o 
   5  10  15        4.70        6.00     18.18 o 
   6  10  15        0.59       -7.23     14.19 o 
   7  10  15        7.04        8.56     15.74 o 
  -7  11  15        4.04       -6.52     16.58 o 
  -6  11  15       12.04        8.64     22.74 o 
  -5  11  15      110.17       83.86     22.84 o 
  -4  11  15      151.95      159.33     27.87 o 
  -3  11  15        5.27       12.15     18.53 o 
  -2  11  15        0.45       34.13     17.62 o 
  -1  11  15       24.19       18.13     14.24 o 
   0  11  15      245.13      223.62     24.16 o 
   1  11  15       65.68       69.68     16.49 o 
   2  11  15        0.04        5.01     25.02 o 
   3  11  15      117.95      119.45     21.96 o 
   4  11  15        9.47        1.13     14.69 o 
   5  11  15        1.97       -5.89     15.84 o 
   6  11  15        0.12       15.92     25.02 o 
  -6  12  15       10.20       -8.58     15.00 o 
  -5  12  15        6.98       26.36     20.17 o 
  -4  12  15        0.16      -14.04     30.60 o 
  -3  12  15       13.00        3.69     18.84 o 
  -2  12  15        0.46       21.15     18.24 o 
  -1  12  15        4.79       -6.03     17.12 o 
   0  12  15       21.30       26.67     20.76 o 
   1  12  15        9.09        1.83     15.73 o 
   2  12  15        2.29        2.43     16.17 o 
   3  12  15        2.50        6.77     16.45 o 
   4  12  15       15.15       13.19     23.40 o 
   5  12  15        0.10        7.55     16.71 o 
   6  12  15       19.89       66.95     33.12 o 
  -5  13  15        2.06       31.09     20.93 o 
  -4  13  15       41.71       28.07     22.34 o 
  -3  13  15       62.63       25.25     23.76 o 
  -2  13  15       20.51       41.45     22.61 o 
  -1  13  15       12.72        9.72     32.76 o 
   0  13  15       43.66       39.54     24.81 o 
   1  13  15        2.25      -24.48     24.48 o 
   2  13  15       18.52       38.63     18.32 o 
   3  13  15       34.81       34.96     18.96 o 
   4  13  15        2.70       11.30     18.09 o 
  -4  14  15       70.82      127.06     45.71 o 
  -3  14  15        0.39        6.52     22.82 o 
  -2  14  15        0.12       31.68     38.52 o 
  -1  14  15       18.68       37.44     36.36 o 
   1  14  15        0.92       48.95     33.84 o 
   2  14  15       21.19       -3.80     18.76 o 
   3  14  15       45.18       55.78     21.19 o 
 -11   0  16       14.72       14.25     17.55 o 
 -10   0  16        0.57       11.22     18.00 o 
  -9   0  16      118.23      103.16     47.69 o 
  -8   0  16       25.23       32.99     17.12 o 
  -7   0  16      188.63      179.98     23.27 o 
  -6   0  16      158.92      220.26     23.91 o 
  -5   0  16      205.11      229.93     23.77 o 
  -4   0  16      358.35      316.06     25.76 o 
  -3   0  16      536.40      549.16     26.39 o 
  -2   0  16     1904.02     1928.90     60.18 o 
  -1   0  16        0.14       -7.55      7.55 o 
   0   0  16      472.06      516.17     21.78 o 
   1   0  16      125.06      133.12     12.27 o 
   2   0  16      169.46      183.27     15.96 o 
   3   0  16       10.42       40.32     16.55 o 
   4   0  16      142.51      151.18     24.84 o 
   5   0  16      328.85      277.53     32.04 o 
   6   0  16        2.63       24.12     18.72 o 
   7   0  16      107.54      120.23     26.28 o 
   8   0  16        0.40        0.69     11.67 o 
   9   0  16       54.29      100.79     17.56 o 
  10   0  16       15.83       34.78     15.52 o 
 -11   1  16       18.18       30.81     13.07 o 
 -10   1  16        0.14        5.22     11.73 o 
  -9   1  16       66.73       60.68     13.48 o 
  -8   1  16       64.07       48.86     12.54 o 
  -7   1  16        2.33        4.35      9.79 o 
  -6   1  16       32.02       25.03     10.51 o 
  -5   1  16      182.68      183.05     15.36 o 
  -4   1  16        7.25        1.96     10.63 o 
  -3   1  16      289.93      280.55     12.56 o 
  -2   1  16        0.42        3.69      6.57 o 
  -1   1  16        4.40       11.92      6.41 o 
   0   1  16      390.89      375.79     14.36 o 
   1   1  16      205.66      190.13     10.71 o 
   2   1  16      249.72      223.86     11.22 o 
   3   1  16        2.18        4.78      5.94 o 
   4   1  16      135.97      133.92     14.27 o 
   5   1  16      487.60      503.47     24.59 o 
   6   1  16      412.62      431.09     23.20 o 
   7   1  16        0.42       14.81     10.58 o 
   8   1  16        1.43       -9.45      9.45 o 
   9   1  16       62.91       97.46     18.07 o 
  10   1  16      108.46      118.74     15.79 o 
 -11   2  16       19.84       40.49     13.96 o 
 -10   2  16       25.99        9.26     12.03 o 
  -9   2  16       44.45       25.92     12.32 o 
  -8   2  16        9.95       29.28     11.31 o 
  -7   2  16        0.23       -5.40      9.24 o 
  -6   2  16      117.46      106.29     14.00 o 
  -5   2  16       10.72       15.42      8.78 o 
  -4   2  16        8.77       -7.20      8.35 o 
  -3   2  16      683.55      702.88     18.57 o 
  -2   2  16     1994.14     2086.67     42.24 o 
  -1   2  16        3.12        3.80      6.23 o 
   0   2  16       62.88       82.04      8.64 o 
   1   2  16       36.83       38.05      8.66 o 
   2   2  16      344.80      306.72     13.07 o 
   3   2  16       31.72       28.62      6.85 o 
   4   2  16       19.63       23.30     11.68 o 
   5   2  16        0.03       15.28     11.58 o 
   6   2  16        7.38       -5.75     10.54 o 
   7   2  16       82.67      115.80     18.33 o 
   8   2  16        0.16       -1.44     11.71 o 
   9   2  16        1.42        8.70     12.66 o 
  10   2  16       35.59       55.45     19.26 o 
 -11   3  16        0.20       34.49     23.78 o 
 -10   3  16       17.55       30.76     12.85 o 
  -9   3  16        5.41       16.31     11.55 o 
  -8   3  16        7.30        6.64     10.50 o 
  -7   3  16      100.02      121.99     20.98 o 
  -6   3  16      340.67      326.54     25.87 o 
  -5   3  16        0.30       -3.46      7.93 o 
  -4   3  16        7.61       14.16      9.28 o 
  -3   3  16       67.02       68.17      7.83 o 
  -2   3  16      127.09      127.84      9.80 o 
  -1   3  16      364.15      376.66     17.18 o 
   0   3  16        9.82        1.54      6.45 o 
   1   3  16        6.72        9.70      6.45 o 
   2   3  16        2.08        8.17      6.55 o 
   3   3  16        2.11       -6.74      6.74 o 
   4   3  16        3.85       17.61     14.76 o 
   5   3  16        0.72       16.16     21.60 o 
   6   3  16        1.72       -0.47     11.41 o 
   7   3  16       20.72       21.37     13.48 o 
   8   3  16        1.08      -13.73     14.22 o 
   9   3  16       43.53       66.09     16.52 o 
  10   3  16       10.55       -2.16     18.00 o 
 -10   4  16       24.80       21.01     13.07 o 
  -9   4  16      121.77      108.52     15.81 o 
  -8   4  16       21.90       22.56     18.18 o 
  -7   4  16       85.40       44.00     15.46 o 
  -6   4  16      165.46      153.49     15.10 o 
  -5   4  16      207.17      209.63     21.37 o 
  -4   4  16        9.23       19.39      9.60 o 
  -3   4  16        2.63       -5.81      5.81 o 
  -2   4  16       15.55        7.84      6.41 o 
  -1   4  16       24.05       20.06      7.11 o 
   0   4  16      416.67      425.63     15.67 o 
   1   4  16      104.93      106.59      9.24 o 
   2   4  16        0.07       -6.23      6.23 o 
   3   4  16       69.95       83.38     13.32 o 
   4   4  16      145.01      126.23     18.07 o 
   5   4  16       18.90       18.59     12.84 o 
   6   4  16      155.72      205.72     21.45 o 
   7   4  16        4.10       -3.36     15.30 o 
   8   4  16       20.91       22.09     13.35 o 
   9   4  16        0.50       -8.26     12.97 o 
 -10   5  16       18.74       -2.15     14.27 o 
  -9   5  16       10.39       -6.06     12.69 o 
  -8   5  16       32.31       14.96     12.97 o 
  -7   5  16       19.02       12.42     12.66 o 
  -6   5  16       78.11       69.95     12.83 o 
  -5   5  16       40.48       52.46     12.76 o 
  -4   5  16      359.77      363.34     21.52 o 
  -3   5  16      212.39      222.11     13.50 o 
  -2   5  16      297.71      301.45     11.94 o 
  -1   5  16        0.17       -5.77      5.77 o 
   0   5  16      390.66      370.50     19.71 o 
   1   5  16       55.22       47.85      8.09 o 
   2   5  16       22.98       26.33      7.43 o 
   3   5  16       21.26       41.34     14.38 o 
   4   5  16       29.91       39.33     16.02 o 
   5   5  16       18.69       12.96     12.04 o 
   6   5  16       13.39        7.45     12.34 o 
   7   5  16       14.10        8.39     12.19 o 
   8   5  16       20.23       18.84     13.83 o 
   9   5  16      110.52      124.27     19.97 o 
 -10   6  16        7.35        3.82     15.52 o 
  -9   6  16        4.23        1.73     26.11 o 
  -8   6  16        8.17        6.94     28.48 o 
  -7   6  16       20.72       20.67     13.29 o 
  -6   6  16        9.50       -7.39     12.17 o 
  -5   6  16       16.11       11.96     14.08 o 
  -4   6  16       70.90       78.23     14.83 o 
  -3   6  16      143.57      128.90     14.50 o 
  -2   6  16        8.30       -3.82      6.81 o 
  -1   6  16      287.62      290.94     13.62 o 
   0   6  16        3.74       -6.30      6.30 o 
   1   6  16       33.62       31.37      7.54 o 
   2   6  16        1.19       -7.41      7.41 o 
   3   6  16      118.80      123.95     18.56 o 
   4   6  16       26.55       15.56     12.97 o 
   5   6  16       45.80       62.94     15.87 o 
   6   6  16       30.38       13.50     13.62 o 
   7   6  16       70.48       52.95     17.64 o 
   8   6  16        1.48       -0.30     14.76 o 
   9   6  16       13.84       -2.99     13.97 o 
  -9   7  16      107.69      116.22     22.83 o 
  -8   7  16        1.07      -13.38     13.38 o 
  -7   7  16       39.14       48.62     15.92 o 
  -6   7  16       15.81       17.15     13.16 o 
  -5   7  16        2.27       -0.20     17.10 o 
  -4   7  16        0.02       -5.55     13.22 o 
  -3   7  16      160.19      203.01     36.57 o 
  -2   7  16      280.86      302.69     16.85 o 
  -1   7  16        0.60       -6.78      6.78 o 
   0   7  16       33.32       22.88      8.93 o 
   1   7  16        7.99       -6.18      7.85 o 
   2   7  16      248.88      220.65     21.04 o 
   3   7  16       48.55       69.94     16.80 o 
   4   7  16      110.71      107.82     18.95 o 
   5   7  16       21.11       11.14     13.66 o 
   6   7  16        0.33      -11.63     11.63 o 
   7   7  16       57.11       76.79     18.09 o 
   8   7  16       67.53      106.65     20.54 o 
  -9   8  16       33.85       28.95     18.02 o 
  -8   8  16       89.09      104.76     19.90 o 
  -7   8  16       40.13       31.72     15.01 o 
  -6   8  16        1.28        8.03     13.07 o 
  -5   8  16      264.39      318.98     57.41 o 
  -4   8  16      148.19      143.06     41.93 o 
  -3   8  16       44.84       27.70     13.37 o 
  -2   8  16       22.96        4.67     10.36 o 
  -1   8  16       12.42        9.15      8.64 o 
   0   8  16       14.70       11.90      8.70 o 
   1   8  16       86.74       77.82     12.94 o 
   2   8  16       16.40       17.98     15.10 o 
   3   8  16        4.89        9.85     13.40 o 
   4   8  16        1.49        8.54     14.23 o 
   5   8  16       21.18       30.21     14.99 o 
   6   8  16       38.36       29.69     23.04 o 
   7   8  16        6.97        7.69     14.40 o 
   8   8  16       11.84       11.56     16.01 o 
  -8   9  16        0.14       10.71     15.92 o 
  -7   9  16        6.00       13.99     15.56 o 
  -6   9  16       15.19       -3.20     13.34 o 
  -5   9  16        0.47      -15.21     15.21 o 
  -4   9  16       19.39      -14.43     14.79 o 
  -3   9  16       61.00       59.34     20.31 o 
  -2   9  16       49.64       74.74     13.76 o 
  -1   9  16       62.47       56.06     10.77 o 
   0   9  16      170.22      167.48     14.45 o 
   1   9  16      107.21      104.41     16.70 o 
   2   9  16      268.38      234.29     25.05 o 
   3   9  16       71.29       88.78     19.80 o 
   4   9  16        6.05        4.12     13.38 o 
   5   9  16       20.50       17.47     15.37 o 
   6   9  16        0.83       -9.01     13.99 o 
   7   9  16       25.80       30.81     32.22 o 
  -8  10  16        1.70       -5.90     16.85 o 
  -7  10  16        3.02       -6.86     15.63 o 
  -6  10  16       35.07       39.58     28.93 o 
  -5  10  16       77.90       71.00     21.96 o 
  -4  10  16      111.35       96.93     22.98 o 
  -3  10  16       11.75       26.40     17.96 o 
  -2  10  16       38.03       55.88     15.86 o 
  -1  10  16       19.15       14.05     11.59 o 
   0  10  16      147.50      191.46     18.21 o 
   1  10  16       10.11       21.58     12.97 o 
   2  10  16      442.66      480.18     53.63 o 
   3  10  16       70.58       88.28     19.81 o 
   4  10  16       11.82       33.60     16.23 o 
   5  10  16       27.51       21.35     22.14 o 
   6  10  16       60.52       57.45     24.12 o 
   7  10  16        9.66        2.87     16.43 o 
  -7  11  16       81.53       96.46     21.38 o 
  -6  11  16       79.42       86.81     25.10 o 
  -5  11  16        0.02        9.17     18.29 o 
  -4  11  16       30.52        9.04     19.67 o 
  -3  11  16       69.47       81.91     23.61 o 
  -2  11  16       27.64       40.58     20.06 o 
  -1  11  16      121.48      158.36     39.95 o 
   0  11  16      186.68      200.91     22.22 o 
   1  11  16       35.37       27.63     16.34 o 
   2  11  16       40.35       54.31     18.23 o 
   3  11  16       10.80       23.50     16.61 o 
   4  11  16       30.60       41.90     36.54 o 
   5  11  16        0.17        7.12     15.13 o 
   6  11  16        2.00       -9.70     15.30 o 
  -6  12  16       15.75        7.35     17.25 o 
  -5  12  16        9.74       25.62     20.84 o 
  -4  12  16       26.83       36.17     20.04 o 
  -3  12  16        0.08       25.39     19.37 o 
  -2  12  16       16.78       20.89     30.42 o 
  -1  12  16       98.00      105.69     39.06 o 
   0  12  16      340.53      429.83     40.28 o 
   1  12  16        0.75       -1.52     15.83 o 
   2  12  16       17.55       15.48     18.08 o 
   3  12  16       27.39       29.52     16.40 o 
   4  12  16       10.38        5.86     17.20 o 
   5  12  16       39.03       43.41     20.06 o 
  -5  13  16        0.04       21.60     35.28 o 
  -4  13  16        3.22       -0.07     20.29 o 
  -3  13  16       12.68       34.01     23.09 o 
  -2  13  16        4.88       55.37     35.46 o 
  -1  13  16       13.95       30.60     35.28 o 
   1  13  16       99.43       79.55     36.00 o 
   2  13  16        3.12        0.80     17.73 o 
   3  13  16       37.61       58.85     21.34 o 
   4  13  16        4.38      -10.08     28.44 o 
  -2  14  16       71.07       72.71     41.39 o 
  -1  14  16       43.64       25.20     36.36 o 
   1  14  16        2.00       35.28     34.92 o 
 -10   1  17        7.29       14.65     12.46 o 
  -9   1  17       19.37       -0.15     11.13 o 
  -8   1  17      142.89      153.09     16.43 o 
  -7   1  17       81.30      106.98     14.25 o 
  -6   1  17       95.09       93.70     13.60 o 
  -5   1  17       35.26       47.98     11.33 o 
  -4   1  17       13.57        6.04     10.71 o 
  -3   1  17        1.46       -7.02      7.02 o 
  -2   1  17       84.68       74.09      8.85 o 
  -1   1  17      523.61      548.63     17.35 o 
   0   1  17     1423.83     1489.43     35.55 o 
   1   1  17      432.13      518.20     16.93 o 
   2   1  17      242.61      257.38     12.38 o 
   3   1  17        1.30        2.50      8.79 o 
   4   1  17       34.98       17.33      9.75 o 
   5   1  17      145.49      129.45     15.28 o 
   6   1  17       87.06      115.96     27.42 o 
   7   1  17      301.58      300.41     20.89 o 
   8   1  17       16.17        2.00     12.95 o 
   9   1  17        5.80       -6.97     12.34 o 
 -10   2  17        3.87       40.25     13.70 o 
  -9   2  17       66.37       68.33     13.94 o 
  -8   2  17      125.13      103.45     15.01 o 
  -7   2  17       43.87       52.52     16.22 o 
  -6   2  17       26.57       32.21     10.95 o 
  -5   2  17       81.51       95.73     13.01 o 
  -4   2  17      123.42      117.92     13.33 o 
  -3   2  17      915.31      911.64     22.25 o 
  -2   2  17     2260.56     2364.77     47.13 o 
  -1   2  17       16.93       11.62      7.24 o 
   0   2  17       72.57       61.31      8.57 o 
   1   2  17      725.17      749.66     21.13 o 
   2   2  17     1283.51     1286.81     29.83 o 
   3   2  17      150.54      187.34     22.78 o 
   4   2  17       39.52       44.40     13.09 o 
   5   2  17       18.95       21.24     12.98 o 
   6   2  17       97.20       81.66     16.75 o 
   7   2  17       63.31       80.40     28.08 o 
   8   2  17       10.37        6.72     13.22 o 
   9   2  17       60.67       66.79     16.92 o 
 -10   3  17        1.09       25.27     15.67 o 
  -9   3  17        3.31        5.60     11.89 o 
  -8   3  17        8.84       10.65     12.93 o 
  -7   3  17        1.22        6.19     10.19 o 
  -6   3  17        5.65        9.57     11.63 o 
  -5   3  17      129.91      105.10     13.51 o 
  -4   3  17      201.27      202.57     15.56 o 
  -3   3  17      112.03      101.76      9.37 o 
  -2   3  17      468.79      467.15     16.88 o 
  -1   3  17       23.71       27.39      7.69 o 
   0   3  17      162.90      188.86     11.28 o 
   1   3  17        0.01        5.12      6.76 o 
   2   3  17       24.20       22.67      7.33 o 
   3   3  17      239.02      187.58     20.18 o 
   4   3  17      731.25      659.26     36.39 o 
   5   3  17       26.69       16.79     12.44 o 
   6   3  17       20.59        7.90     12.55 o 
   7   3  17       99.37      127.15     19.46 o 
   8   3  17        0.16        0.46     20.70 o 
   9   3  17       20.11       32.10     25.02 o 
 -10   4  17       11.60       19.85     17.97 o 
  -9   4  17        0.02       -4.32     13.12 o 
  -8   4  17        0.26        3.31     10.99 o 
  -7   4  17        0.01        1.04     10.52 o 
  -6   4  17       11.38        5.23     10.07 o 
  -5   4  17       16.39       12.95     12.47 o 
  -4   4  17        9.79        9.43     11.98 o 
  -3   4  17        3.28        3.69      7.97 o 
  -2   4  17      252.75      233.29     10.94 o 
  -1   4  17      137.36      158.93     10.61 o 
   0   4  17      120.90      139.41     10.47 o 
   1   4  17       23.95       28.81      7.60 o 
   2   4  17      227.19      242.04     13.89 o 
   3   4  17       84.45       71.19     15.66 o 
   4   4  17       51.37       56.47     17.82 o 
   5   4  17       79.73       85.51     16.79 o 
   6   4  17       60.40       41.30     15.89 o 
   7   4  17        2.20       10.65     37.62 o 
   8   4  17       36.06       37.53     27.72 o 
   9   4  17        8.63        9.05     14.89 o 
 -10   5  17       64.29       44.91     24.33 o 
  -9   5  17       31.35       36.20     15.62 o 
  -8   5  17        0.02      -11.75     11.75 o 
  -7   5  17      108.57      115.25     31.58 o 
  -6   5  17       90.97       83.25     16.00 o 
  -5   5  17       56.83       56.06     22.68 o 
  -4   5  17        9.09       -3.73     11.68 o 
  -3   5  17       15.52        3.07     11.83 o 
  -2   5  17        5.62       -6.46      6.46 o 
  -1   5  17       14.48       10.54      7.13 o 
   0   5  17       46.55       46.80      9.26 o 
   1   5  17       57.83       53.17      8.21 o 
   2   5  17       96.35       75.37     10.71 o 
   3   5  17       37.36       32.32     23.58 o 
   4   5  17      108.02       86.57     17.88 o 
   5   5  17       13.17        9.89     12.72 o 
   6   5  17        6.98       15.36     13.11 o 
   7   5  17       10.89       20.90     13.83 o 
   8   5  17        8.74       32.38     14.45 o 
   9   5  17       16.66       -0.97     17.82 o 
  -9   6  17        7.40        1.04     15.10 o 
  -8   6  17       36.64       25.51     15.14 o 
  -7   6  17        0.06       -4.78     12.40 o 
  -6   6  17       13.92       12.86     12.97 o 
  -5   6  17      105.55      133.78     25.02 o 
  -4   6  17       29.55       49.67     25.92 o 
  -3   6  17        0.15       18.87     12.03 o 
  -2   6  17       17.38       27.57      8.21 o 
  -1   6  17      256.69      251.74     13.20 o 
   0   6  17      124.89      134.09     11.12 o 
   1   6  17      100.40       94.09     10.73 o 
   2   6  17       69.51       64.32     13.80 o 
   3   6  17      234.99      278.69     24.99 o 
   4   6  17        0.00        2.37     12.91 o 
   5   6  17        9.05       13.63     13.32 o 
   6   6  17       38.76       39.78     15.21 o 
   7   6  17        1.63       23.93     14.79 o 
   8   6  17        0.05      -12.76     12.76 o 
  -9   7  17        6.04      -14.36     14.36 o 
  -8   7  17       21.38        6.37     14.51 o 
  -7   7  17        7.71        6.90     14.23 o 
  -6   7  17       27.35       16.40     13.41 o 
  -5   7  17        0.74      -12.14     13.64 o 
  -4   7  17        9.07        0.24     17.64 o 
  -3   7  17        6.31        1.61     12.15 o 
  -2   7  17       27.01       17.67     11.85 o 
  -1   7  17      160.70      160.36     12.41 o 
   0   7  17      157.85      137.72     12.01 o 
   1   7  17       95.98      112.38     13.62 o 
   2   7  17        0.22       -5.82     11.41 o 
   3   7  17        0.08       -7.71     11.12 o 
   4   7  17       45.70       51.51     16.19 o 
   5   7  17        9.34       17.80     13.72 o 
   6   7  17       20.06       17.07     16.92 o 
   7   7  17       34.45       36.25     18.54 o 
   8   7  17        2.24       -0.18     15.38 o 
  -8   8  17       31.05       20.08     16.63 o 
  -7   8  17       23.68       25.07     15.97 o 
  -6   8  17        3.60      -11.07     13.24 o 
  -5   8  17        1.73        7.11     16.81 o 
  -4   8  17        0.01       -1.53     16.02 o 
  -3   8  17       13.36       19.42     17.78 o 
  -2   8  17       13.67        7.88     10.71 o 
  -1   8  17        2.39       -1.46      8.18 o 
   0   8  17       63.17       52.46     11.06 o 
   1   8  17       18.13       17.14     13.88 o 
   2   8  17       15.95       11.76     13.56 o 
   3   8  17        0.01      -11.95     11.95 o 
   4   8  17       41.49       74.37     18.50 o 
   5   8  17       34.64       48.46     17.42 o 
   6   8  17        2.50       -9.97     13.22 o 
   7   8  17        0.53      -13.43     13.43 o 
  -8   9  17       15.60       11.28     16.72 o 
  -7   9  17       65.09       32.28     16.74 o 
  -6   9  17      107.40       92.01     18.86 o 
  -5   9  17        0.77      -14.75     31.86 o 
  -4   9  17       52.10       46.96     19.45 o 
  -3   9  17       11.70        8.89     15.98 o 
  -2   9  17       31.32       29.68     13.80 o 
  -1   9  17        0.89       -3.76     11.74 o 
   0   9  17        4.75        6.57     11.03 o 
   1   9  17        2.41       21.26     12.95 o 
   2   9  17      125.35      119.18     20.96 o 
   3   9  17       42.46       59.72     16.79 o 
   4   9  17        6.11      -10.28     13.23 o 
   5   9  17        5.99        6.21     14.34 o 
   6   9  17       16.25       28.71     18.36 o 
   7   9  17        8.68       38.03     18.25 o 
  -7  10  17        9.60       -1.00     18.31 o 
  -6  10  17       14.26       16.94     15.97 o 
  -5  10  17       77.03       70.95     22.30 o 
  -4  10  17       73.46       79.39     48.05 o 
  -3  10  17        5.72        3.31     17.47 o 
  -2  10  17        0.02       21.74     20.52 o 
  -1  10  17       45.02       29.50     14.20 o 
   0  10  17      303.34      319.19     34.60 o 
   1  10  17        0.01      -12.57     13.06 o 
   2  10  17        2.88        2.22     17.64 o 
   3  10  17       32.80       49.09     18.33 o 
   4  10  17        0.51        0.89     14.94 o 
   5  10  17       13.81       14.98     17.83 o 
   6  10  17        7.57      -12.45     14.98 o 
  -6  11  17       30.23       36.68     17.62 o 
  -5  11  17        1.72      -11.94     18.40 o 
  -4  11  17        3.77        7.92     18.83 o 
  -3  11  17        0.90       10.96     19.63 o 
  -2  11  17        0.21       -9.07     17.11 o 
  -1  11  17        1.78       36.76     20.24 o 
   0  11  17        9.97       18.49     20.48 o 
   1  11  17        5.12       16.41     18.54 o 
   2  11  17        1.42       -9.72     15.13 o 
   3  11  17       11.40       12.55     16.50 o 
   4  11  17       15.56       10.89     17.04 o 
   5  11  17        0.00       -3.88     15.03 o 
  -5  12  17       81.87       71.34     23.35 o 
  -4  12  17       70.24       76.17     24.48 o 
  -3  12  17       94.59       76.73     26.19 o 
  -2  12  17       10.38       25.95     20.02 o 
  -1  12  17       15.99       14.40     33.12 o 
   0  12  17        7.23       40.67     31.32 o 
   1  12  17        6.05      -15.12     24.84 o 
   2  12  17       81.63      109.14     22.72 o 
   3  12  17       48.87       79.64     21.63 o 
   4  12  17        0.73       29.45     24.48 o 
  -4  13  17       47.48       26.64     37.08 o 
  -3  13  17        4.91       20.66     23.47 o 
  -2  13  17        8.50        9.72     35.64 o 
  -1  13  17      112.00      175.30     48.95 o 
   1  13  17        2.48      -23.04     28.44 o 
   2  13  17        5.79        6.58     19.36 o 
   3  13  17       43.13       37.44     33.48 o 
 -10   0  18       45.49       50.75     19.29 o 
  -9   0  18        0.03      -10.35     14.45 o 
  -8   0  18       82.44       73.51     19.29 o 
  -7   0  18       13.95      -11.53     13.83 o 
  -6   0  18        0.05      -12.30     12.30 o 
  -5   0  18       15.72       17.51     15.52 o 
  -4   0  18      532.06      517.98     49.67 o 
  -3   0  18        1.23      -14.63     15.48 o 
  -2   0  18      437.84      442.98     25.99 o 
  -1   0  18        9.28       -0.13      8.91 o 
   0   0  18        4.67        7.83      8.70 o 
   1   0  18     1296.99     1299.66     39.99 o 
   2   0  18      581.01      596.12     26.50 o 
   3   0  18       10.89       18.54     12.73 o 
   4   0  18      227.97      214.95     21.88 o 
   5   0  18      812.09      822.24     42.36 o 
   6   0  18      224.94      216.30     23.28 o 
   7   0  18       76.76       76.04     21.96 o 
   8   0  18       27.19       25.65     14.45 o 
   9   0  18      283.99      319.94     28.37 o 
 -10   1  18        2.71       11.71     12.47 o 
  -9   1  18       19.01       19.69     11.72 o 
  -8   1  18       76.01       83.99     14.35 o 
  -7   1  18        1.52        5.25     10.73 o 
  -6   1  18      110.60      157.90     19.90 o 
  -5   1  18      481.99      471.81     23.63 o 
  -4   1  18      127.22      110.61     15.96 o 
  -3   1  18      958.27      983.10     51.43 o 
  -2   1  18      117.76      138.50     11.09 o 
  -1   1  18      221.88      268.44     12.78 o 
   0   1  18      198.89      253.27     13.82 o 
   1   1  18      244.92      255.47     21.92 o 
   2   1  18       14.17       23.77      8.48 o 
   3   1  18       13.99       -3.29      8.65 o 
   4   1  18      324.08      323.30     21.61 o 
   5   1  18       54.34       81.75     13.76 o 
   6   1  18       48.36       52.96     13.17 o 
   7   1  18       20.32        6.32     10.86 o 
   8   1  18       13.66        7.73     13.35 o 
   9   1  18       11.97       11.93     12.24 o 
 -10   2  18       17.11        8.41     12.61 o 
  -9   2  18      103.74       85.06     15.24 o 
  -8   2  18       27.13       13.93     11.79 o 
  -7   2  18       14.60        1.66     10.76 o 
  -6   2  18       39.95       36.56     11.92 o 
  -5   2  18        6.13       -4.87      9.70 o 
  -4   2  18       64.31       69.94     14.64 o 
  -3   2  18        0.32       -9.35      9.35 o 
  -2   2  18       42.01       47.09      7.60 o 
  -1   2  18      145.91      153.17     10.69 o 
   0   2  18        5.05       22.89      7.70 o 
   1   2  18      169.16      158.62     11.00 o 
   2   2  18       12.43        9.00      8.21 o 
   3   2  18        0.27       -9.52      9.52 o 
   4   2  18       81.40       76.96     33.66 o 
   5   2  18      109.52      107.09     25.02 o 
   6   2  18       51.62       64.35     22.50 o 
   7   2  18       56.83       76.89     17.58 o 
   8   2  18        0.02        6.17     16.56 o 
   9   2  18        6.45       18.22     14.76 o 
 -10   3  18        0.13       -2.22     13.95 o 
  -9   3  18       35.81       24.80     12.59 o 
  -8   3  18       21.38       19.69     11.86 o 
  -7   3  18        7.20       -6.47     10.57 o 
  -6   3  18       21.31       30.66     11.98 o 
  -5   3  18        7.16        2.22     10.14 o 
  -4   3  18      242.95      223.29     16.74 o 
  -3   3  18      656.03      657.24     30.54 o 
  -2   3  18      138.61      159.57     11.16 o 
  -1   3  18       52.03       62.23      8.65 o 
   0   3  18      252.40      289.34     13.63 o 
   1   3  18      107.72      123.03     10.09 o 
   2   3  18       19.50       29.68      9.34 o 
   3   3  18        2.66       -3.79     10.82 o 
   4   3  18       49.12       93.10     17.43 o 
   5   3  18        0.00       -6.33     12.34 o 
   6   3  18        2.97      -10.22     11.32 o 
   7   3  18       12.40       42.33     16.92 o 
   8   3  18       38.00       28.82     15.64 o 
   9   3  18        5.74       14.72     21.96 o 
 -10   4  18       38.98       40.64     23.35 o 
  -9   4  18       19.57       28.29     15.44 o 
  -8   4  18        0.25       -1.56     13.14 o 
  -7   4  18      150.16      149.42     25.97 o 
  -6   4  18       90.55       67.29     16.00 o 
  -5   4  18        1.76       -8.22     10.93 o 
  -4   4  18       20.80       -4.99     11.48 o 
  -3   4  18      105.91      109.33     13.16 o 
  -2   4  18      254.43      271.54     21.83 o 
  -1   4  18        4.45        2.84      6.53 o 
   0   4  18       26.33       12.01      7.20 o 
   1   4  18        6.06        2.24      6.82 o 
   2   4  18       17.63       29.28     11.70 o 
   3   4  18        0.03      -11.12     11.12 o 
   4   4  18       48.72       52.69     15.64 o 
   5   4  18       47.91       64.41     24.12 o 
   6   4  18       21.96       12.11     13.86 o 
   7   4  18        4.75       10.08     14.00 o 
   8   4  18       29.29       41.84     16.91 o 
  -9   5  18       26.77       36.26     16.72 o 
  -8   5  18        8.19       10.00     14.47 o 
  -7   5  18        8.33       23.13     14.19 o 
  -6   5  18        1.66        4.63     12.50 o 
  -5   5  18       59.61       71.00     19.19 o 
  -4   5  18        0.71       -4.09     14.08 o 
  -3   5  18       35.98        8.85     11.83 o 
  -2   5  18        2.92       11.85      8.39 o 
  -1   5  18       54.18       61.99      9.04 o 
   0   5  18      130.87      120.52     10.66 o 
   1   5  18       23.66       18.68     11.74 o 
   2   5  18       34.17       14.72     11.52 o 
   3   5  18       24.24       22.39     12.81 o 
   4   5  18       91.81      100.60     21.78 o 
   5   5  18       18.33       19.76     20.34 o 
   6   5  18       89.85       83.84     18.71 o 
   7   5  18       42.28       31.45     19.80 o 
   8   5  18        0.41       12.24     14.40 o 
  -9   6  18       85.16       92.80     19.40 o 
  -8   6  18       64.71       57.08     17.17 o 
  -7   6  18       11.08       31.52     15.05 o 
  -6   6  18        0.01       -6.47     11.80 o 
  -5   6  18        1.55        6.18     15.56 o 
  -4   6  18        2.24      -14.24     14.24 o 
  -3   6  18       29.54       16.31     17.25 o 
  -2   6  18       33.62       47.58     11.38 o 
  -1   6  18       17.84       17.69      9.07 o 
   0   6  18        1.77       -4.37      6.90 o 
   1   6  18        0.57       -7.01      8.20 o 
   2   6  18       27.80       22.66     20.88 o 
   3   6  18       65.22       32.79     23.22 o 
   4   6  18        0.03       -9.69     12.70 o 
   5   6  18        4.73      -12.09     12.09 o 
   6   6  18       14.25       25.63     14.37 o 
   7   6  18       31.20       42.10     17.88 o 
   8   6  18        4.15       15.95     19.26 o 
  -9   7  18       29.24      -21.60     27.00 o 
  -8   7  18       66.04       85.31     19.66 o 
  -7   7  18       73.37       54.87     17.25 o 
  -6   7  18       18.85        3.41     13.45 o 
  -5   7  18        2.07      -14.53     14.53 o 
  -4   7  18       20.02        3.09     15.82 o 
  -3   7  18       60.95       63.56     20.50 o 
  -2   7  18        6.92        4.40     10.43 o 
  -1   7  18        4.44        4.39      8.79 o 
   0   7  18        5.35       10.45      8.65 o 
   1   7  18       57.71       43.39     13.82 o 
   2   7  18       12.77        9.71     19.98 o 
   3   7  18        1.51        7.16     13.53 o 
   4   7  18        0.18       26.17     17.46 o 
   5   7  18       20.26       16.06     20.70 o 
   6   7  18        1.35       17.94     15.01 o 
   7   7  18       15.90       10.86     14.96 o 
  -8   8  18        9.30       10.69     16.78 o 
  -7   8  18       11.14        5.40     15.44 o 
  -6   8  18       15.19       -1.29     13.47 o 
  -5   8  18       40.54       51.93     20.65 o 
  -4   8  18        4.67       10.21     16.69 o 
  -3   8  18        5.08        8.50     17.03 o 
  -2   8  18       22.65       16.77     28.81 o 
  -1   8  18        0.32      -10.36     10.36 o 
   0   8  18       28.81       55.65     23.28 o 
   1   8  18       42.42       59.56     14.46 o 
   2   8  18       39.42       29.53     15.53 o 
   3   8  18        4.56       12.52     13.92 o 
   4   8  18        0.99      -14.06     16.38 o 
   5   8  18        0.39        8.49     19.08 o 
   6   8  18        6.29       10.39     19.26 o 
   7   8  18        3.71       -6.94     14.69 o 
  -7   9  18        7.47      -14.78     14.78 o 
  -6   9  18       22.18       31.34     16.40 o 
  -5   9  18        0.87       -4.21     16.78 o 
  -4   9  18        0.85       19.84     18.81 o 
  -3   9  18       19.36       36.67     33.30 o 
  -2   9  18       52.81       72.59     21.34 o 
  -1   9  18      122.04      145.09     20.61 o 
   0   9  18      124.87      121.66     16.32 o 
   1   9  18        2.78        9.12     13.83 o 
   2   9  18        6.46       19.80     14.87 o 
   3   9  18       20.21       12.15     14.31 o 
   4   9  18       24.22       28.62     28.44 o 
   5   9  18        0.14       -7.41     25.20 o 
   6   9  18       19.32       24.20     20.52 o 
  -7  10  18       10.49       17.40     16.61 o 
  -6  10  18       17.91        1.83     16.08 o 
  -5  10  18        4.44       -2.44     18.74 o 
  -4  10  18        0.04      -16.17     16.17 o 
  -3  10  18       34.67       65.81     22.19 o 
  -2  10  18        0.06      -15.31     15.31 o 
  -1  10  18       90.83       59.33     21.53 o 
   0  10  18       54.40       25.62     20.14 o 
   1  10  18       32.59       37.02     17.64 o 
   2  10  18        5.62        7.89     15.57 o 
   3  10  18       25.38       21.86     18.16 o 
   4  10  18       84.97       97.73     21.36 o 
   5  10  18       57.22       66.61     20.52 o 
  -6  11  18       19.91       19.98     17.37 o 
  -5  11  18        2.16       20.20     21.01 o 
  -4  11  18       73.72       98.54     25.96 o 
  -3  11  18        0.91       15.47     24.84 o 
  -2  11  18        0.80      -16.13     18.77 o 
  -1  11  18       44.00       47.51     34.56 o 
   0  11  18      152.27      166.30     39.60 o 
   1  11  18        7.97       -3.01     25.38 o 
   2  11  18       28.47       42.45     25.92 o 
   3  11  18       41.67       37.47     18.22 o 
   4  11  18       13.86        5.25     17.93 o 
  -4  12  18        0.79       12.62     27.54 o 
  -3  12  18       21.50       23.07     42.47 o 
  -2  12  18        7.79      -24.84     24.84 o 
  -1  12  18        6.62       -1.08     31.32 o 
   1  12  18        0.21        5.04     29.52 o 
   2  12  18       34.10       48.16     21.01 o 
   3  12  18       27.91       14.62     19.11 o 
  -2  13  18       26.82        0.36     37.08 o 
   1  13  18        5.81      -20.52     29.16 o 
 -10   1  19        0.77       30.28     16.71 o 
  -9   1  19       24.42       10.71     12.77 o 
  -8   1  19       43.95       43.69     13.57 o 
  -7   1  19        0.01       -3.08     10.19 o 
  -6   1  19        1.41       -9.96      9.96 o 
  -5   1  19       16.10        5.81     10.04 o 
  -4   1  19       64.53       47.38     21.92 o 
  -3   1  19      120.65       82.31     25.92 o 
  -2   1  19      117.19      107.27     10.05 o 
  -1   1  19       78.60       86.97      9.49 o 
   0   1  19       74.15       83.45     11.51 o 
   1   1  19        0.19       -1.75      7.40 o 
   2   1  19        6.13       14.34      8.32 o 
   3   1  19        5.30       -5.61     12.17 o 
   4   1  19       27.50       32.32     12.41 o 
   5   1  19        0.02       11.18     10.59 o 
   6   1  19       33.04       41.91     12.45 o 
   7   1  19       43.70       65.11     16.71 o 
   8   1  19       11.35       10.21     11.80 o 
  -9   2  19       13.80      -11.68     11.68 o 
  -8   2  19       90.52      104.47     15.95 o 
  -7   2  19      127.15      130.70     15.90 o 
  -6   2  19       53.67       37.79     12.73 o 
  -5   2  19       75.16       71.57     13.20 o 
  -4   2  19       85.81       85.56     15.75 o 
  -3   2  19       78.09       52.08     18.58 o 
  -2   2  19      399.79      422.46     21.13 o 
  -1   2  19       21.25       14.23      8.68 o 
   0   2  19        7.49        8.34      7.24 o 
   1   2  19        0.04       -5.28      7.43 o 
   2   2  19       47.69       38.47     14.01 o 
   3   2  19      128.82      136.93     19.04 o 
   4   2  19        8.54       -3.78     11.42 o 
   5   2  19        5.15        4.48     13.09 o 
   6   2  19        4.46      -11.56     11.56 o 
   7   2  19        1.12       -7.36     13.68 o 
   8   2  19        1.65      -13.62     13.62 o 
  -9   3  19        1.53        6.49     16.63 o 
  -8   3  19        3.99      -13.56     13.56 o 
  -7   3  19        1.15       -2.78     10.66 o 
  -6   3  19        0.15      -10.52     10.52 o 
  -5   3  19      254.08      266.99     19.36 o 
  -4   3  19      254.09      290.28     38.64 o 
  -3   3  19        0.67       -8.88      9.08 o 
  -2   3  19       26.68       22.62      9.20 o 
  -1   3  19       64.88       73.43      9.40 o 
   0   3  19       12.62       13.41      7.97 o 
   1   3  19       89.59       97.45     13.20 o 
   2   3  19      251.14      273.65     20.97 o 
   3   3  19       48.09       29.06     13.47 o 
   4   3  19      108.50      105.48     18.68 o 
   5   3  19       33.25       12.00     12.66 o 
   6   3  19       23.12       36.00     17.82 o 
   7   3  19      138.29      182.42     33.66 o 
   8   3  19        0.01        9.36     15.53 o 
  -9   4  19       10.75       25.63     15.73 o 
  -8   4  19        5.35       -7.71     13.81 o 
  -7   4  19        3.21       -0.83     13.20 o 
  -6   4  19       19.02       38.54     17.31 o 
  -5   4  19      104.13       89.04     20.74 o 
  -4   4  19      129.70      136.34     23.11 o 
  -3   4  19      136.81      112.51     17.01 o 
  -2   4  19        5.31        8.20      9.06 o 
  -1   4  19       30.97       32.18      8.60 o 
   0   4  19       24.95       14.96      8.74 o 
   1   4  19       53.48       48.93     10.42 o 
   2   4  19       19.87        2.04     11.24 o 
   3   4  19       36.89       35.71     22.32 o 
   4   4  19       34.10       47.62     18.18 o 
   5   4  19        5.80       -4.96     11.93 o 
   6   4  19       50.83       39.96     16.29 o 
   7   4  19       10.59       17.03     16.15 o 
   8   4  19        0.01       13.56     17.28 o 
  -9   5  19        1.53       -5.92     14.25 o 
  -8   5  19        0.71       -3.44     14.20 o 
  -7   5  19       28.48       23.60     25.16 o 
  -6   5  19       55.45       32.33     14.40 o 
  -5   5  19       11.34      -13.57     13.57 o 
  -4   5  19       23.29       25.84     16.37 o 
  -3   5  19       12.05        9.57     13.12 o 
  -2   5  19        1.76       -0.88     10.12 o 
  -1   5  19        2.59        3.94      7.63 o 
   0   5  19       11.85       16.15      8.43 o 
   1   5  19        0.89        6.64     11.59 o 
   2   5  19       88.67       97.06     18.58 o 
   3   5  19       39.06       23.63     30.78 o 
   4   5  19        3.05      -11.16     11.16 o 
   5   5  19        6.65        3.93     27.00 o 
   6   5  19        7.88        5.16     13.74 o 
   7   5  19        8.41       11.45     14.38 o 
   8   5  19       61.10       73.77     20.70 o 
  -8   6  19       45.95       60.26     19.65 o 
  -7   6  19       37.01        3.64     16.11 o 
  -6   6  19      108.58       72.03     17.63 o 
  -5   6  19       52.68       56.15     34.02 o 
  -4   6  19        4.83      -13.68     13.68 o 
  -3   6  19       37.56       54.46     19.22 o 
  -2   6  19       91.68       74.21     16.49 o 
  -1   6  19       16.63        8.17      8.54 o 
   0   6  19       14.33        9.23      9.26 o 
   1   6  19        0.21        5.52     10.87 o 
   2   6  19       13.63       46.11     15.10 o 
   3   6  19        4.95        1.80     12.91 o 
   4   6  19      109.59      135.67     30.06 o 
   5   6  19       61.94       84.08     19.32 o 
   6   6  19       71.76       76.05     19.22 o 
   7   6  19        0.32       -5.78     19.62 o 
  -8   7  19       74.78       82.40     20.68 o 
  -7   7  19       35.12       16.31     15.08 o 
  -6   7  19        0.03        1.10     13.18 o 
  -5   7  19        4.35        9.65     17.43 o 
  -4   7  19       47.35       56.39     19.71 o 
  -3   7  19        0.18       -2.24     16.04 o 
  -2   7  19       11.92        3.00     14.23 o 
  -1   7  19       33.38       23.24     10.48 o 
   0   7  19       21.84       25.41     11.09 o 
   1   7  19        5.45       19.86     11.92 o 
   2   7  19        3.21       -8.71     18.36 o 
   3   7  19       24.67       28.05     14.81 o 
   4   7  19        5.52       -2.78     13.40 o 
   5   7  19       34.41       59.88     17.94 o 
   6   7  19        3.86       -7.31     13.87 o 
   7   7  19        1.31       -8.33     14.69 o 
  -7   8  19        5.75       -9.34     16.22 o 
  -6   8  19       19.83       12.33     27.13 o 
  -5   8  19        4.04       20.21     18.54 o 
  -4   8  19        0.08       -0.72     18.16 o 
  -3   8  19       40.63       32.69     18.89 o 
  -2   8  19      237.77      246.65     30.16 o 
  -1   8  19      140.07      121.16     19.89 o 
   0   8  19       48.78       48.63     15.33 o 
   1   8  19        4.31        2.45     12.34 o 
   2   8  19        0.61        1.28     12.19 o 
   3   8  19       15.16       12.25     26.46 o 
   4   8  19        1.48       15.79     16.19 o 
   5   8  19       27.67       25.44     17.20 o 
   6   8  19        0.29        3.63     15.27 o 
  -7   9  19        0.17      -10.30     14.54 o 
  -6   9  19       12.80        4.67     15.38 o 
  -5   9  19      103.87       89.18     24.85 o 
  -4   9  19       96.79      103.78     32.40 o 
  -3   9  19       25.50       26.89     18.86 o 
  -2   9  19        4.20        7.04     18.91 o 
  -1   9  19       79.46      108.58     71.27 o 
   0   9  19      160.02      140.19     19.92 o 
   1   9  19       58.47       73.54     19.16 o 
   2   9  19        0.01        6.84     13.82 o 
   3   9  19        8.35        1.30     14.88 o 
   4   9  19        0.11       17.33     15.78 o 
   5   9  19        4.57        9.15     15.98 o 
   6   9  19        7.15       16.48     19.98 o 
  -6  10  19      107.07      105.54     20.99 o 
  -5  10  19       17.82       26.63     28.44 o 
  -4  10  19       15.62      -19.29     21.96 o 
  -3  10  19        0.02       -6.24     37.08 o 
  -2  10  19       63.20       21.67     19.78 o 
  -1  10  19        0.00       -3.07     19.89 o 
   0  10  19       29.19       39.25     21.71 o 
   1  10  19       86.37      137.37     28.08 o 
   2  10  19       58.38       49.39     20.57 o 
   3  10  19       58.61       52.33     19.70 o 
   4  10  19        1.81        8.02     17.11 o 
   5  10  19       20.16        6.52     18.16 o 
  -5  11  19       12.44        7.43     20.65 o 
  -4  11  19       10.05       -8.74     19.93 o 
  -3  11  19        0.05      -22.42     23.76 o 
  -2  11  19        1.66        5.25     23.40 o 
  -1  11  19        9.71        2.88     34.56 o 
   0  11  19        4.71        6.84     27.00 o 
   1  11  19        6.26      -23.04     23.04 o 
   2  11  19       51.56       44.86     20.32 o 
   3  11  19       19.22       -0.77     19.44 o 
   4  11  19        0.51        7.52     17.99 o 
  -3  12  19       14.86       60.79     24.53 o 
  -2  12  19        4.58      -12.24     35.28 o 
  -1  12  19       58.50        7.92     37.08 o 
   1  12  19       23.39       22.68     33.12 o 
   2  12  19       44.72       65.99     22.75 o 
  -9   0  20        0.02        4.19     17.21 o 
  -8   0  20        1.45       -3.98     16.38 o 
  -7   0  20       18.26       20.06     17.20 o 
  -6   0  20       13.19       22.76     16.15 o 
  -5   0  20       45.41       75.17     19.58 o 
  -4   0  20       17.28       -3.24     19.80 o 
  -3   0  20        0.02       13.68     24.12 o 
  -2   0  20       39.21       51.56     15.91 o 
  -1   0  20      161.58      154.49     18.12 o 
   0   0  20      663.10      758.00     29.28 o 
   1   0  20      328.13      374.75     23.98 o 
   2   0  20      288.06      273.99     24.93 o 
   3   0  20       14.85       30.09     14.89 o 
   4   0  20      633.54      760.85     41.59 o 
   5   0  20       59.35       46.43     21.06 o 
   6   0  20        0.85       -1.43     13.43 o 
   7   0  20        0.16       -8.19     21.78 o 
   8   0  20       37.57       61.77     23.22 o 
  -9   1  20        0.70        4.06     12.09 o 
  -8   1  20      112.51      116.34     17.00 o 
  -7   1  20        0.09      -10.75     10.75 o 
  -6   1  20        0.46       13.69     11.23 o 
  -5   1  20       76.72       59.77     13.39 o 
  -4   1  20      380.94      432.26     32.34 o 
  -3   1  20        0.00       14.80     15.25 o 
  -2   1  20       48.43       45.03     11.51 o 
  -1   1  20      299.39      331.42     15.02 o 
   0   1  20       67.18       61.88     11.33 o 
   1   1  20      150.40      141.82     13.20 o 
   2   1  20       48.19       44.24     15.14 o 
   3   1  20       21.13        4.73     13.83 o 
   4   1  20       85.32       75.43     34.91 o 
   5   1  20      224.43      248.70     20.83 o 
   6   1  20       62.37       64.72     17.52 o 
   7   1  20       34.55       49.20     14.10 o 
   8   1  20       10.62       16.35     15.14 o 
  -9   2  20        1.41        1.00     14.05 o 
  -8   2  20        5.94        5.58     13.72 o 
  -7   2  20        0.36       -3.34     11.74 o 
  -6   2  20       19.90       14.84     11.28 o 
  -5   2  20       10.72        4.74     10.68 o 
  -4   2  20      240.28      221.29     20.86 o 
  -3   2  20      116.77       94.47     19.99 o 
  -2   2  20        0.22        2.32      8.12 o 
  -1   2  20       60.49       48.07      8.70 o 
   0   2  20      190.26      197.46     13.52 o 
   1   2  20       11.08       -3.34      9.07 o 
   2   2  20        0.93        0.68     11.93 o 
   3   2  20        3.45       -2.66     19.26 o 
   4   2  20       27.54       16.90     14.59 o 
   5   2  20        8.44       12.34     13.32 o 
   6   2  20       25.97       44.61     16.52 o 
   7   2  20       11.95        2.19     14.37 o 
   8   2  20        1.13       -7.96     16.92 o 
  -9   3  20       39.02       24.36     15.39 o 
  -8   3  20       15.27       -2.42     14.23 o 
  -7   3  20        5.54        2.36     13.65 o 
  -6   3  20       37.55       67.89     17.18 o 
  -5   3  20        0.45       -2.92     12.18 o 
  -4   3  20       50.79       72.93     25.02 o 
  -3   3  20        7.20        1.75     10.29 o 
  -2   3  20       29.90       37.99     11.78 o 
  -1   3  20       28.36       27.32      8.64 o 
   0   3  20      202.63      200.54     14.81 o 
   1   3  20        0.09       -3.92      9.29 o 
   2   3  20      184.66      185.17     22.14 o 
   3   3  20       22.06       10.16     20.16 o 
   4   3  20       10.76       18.14     13.57 o 
   5   3  20       30.64       34.00     15.84 o 
   6   3  20       10.27        8.79     13.99 o 
   7   3  20        1.48       -2.16     14.25 o 
   8   3  20        3.22      -13.72     13.72 o 
  -9   4  20        4.54        7.56     14.54 o 
  -8   4  20        8.91        4.43     14.03 o 
  -7   4  20       73.10       94.38     19.01 o 
  -6   4  20      119.77      133.10     20.30 o 
  -5   4  20        3.21       -9.30     15.83 o 
  -4   4  20      227.35      271.54     35.46 o 
  -3   4  20      204.40      213.65     32.94 o 
  -2   4  20      105.08      149.60     32.95 o 
  -1   4  20       17.32        7.97      8.12 o 
   0   4  20      203.40      202.95     15.62 o 
   1   4  20       86.68       84.60     13.22 o 
   2   4  20       12.32       11.99     12.70 o 
   3   4  20       39.80       59.34     16.40 o 
   4   4  20       49.76       45.29     16.40 o 
   5   4  20       17.69       21.40     22.32 o 
   6   4  20        4.99      -17.87     27.90 o 
   7   4  20       42.31       21.57     15.73 o 
  -8   5  20       11.11        4.82     15.10 o 
  -7   5  20       20.37        6.44     14.87 o 
  -6   5  20        2.12       -3.31     13.56 o 
  -5   5  20        9.42        2.81     18.18 o 
  -4   5  20       25.35       41.66     18.63 o 
  -3   5  20        7.61        3.77     15.31 o 
  -2   5  20        1.64        3.58     13.11 o 
  -1   5  20       72.86       83.20     13.00 o 
   0   5  20       40.61       47.22     10.83 o 
   1   5  20        0.88      -10.10     10.10 o 
   2   5  20       40.53       48.29     30.60 o 
   3   5  20       34.25       40.32     14.76 o 
   4   5  20       36.41       32.60     16.24 o 
   5   5  20        0.27        2.16     14.25 o 
   6   5  20        0.15        2.31     13.62 o 
   7   5  20        0.25      -10.04     14.45 o 
  -8   6  20       63.64       29.01     17.43 o 
  -7   6  20       10.51       22.23     15.49 o 
  -6   6  20        0.01        0.52     16.07 o 
  -5   6  20        2.80       -9.17     15.83 o 
  -4   6  20        3.13       -9.90     25.74 o 
  -3   6  20        2.55      -10.54     14.01 o 
  -2   6  20       18.53       17.14     14.72 o 
  -1   6  20       15.64       -7.26     10.52 o 
   0   6  20        9.35       22.46     12.61 o 
   1   6  20        2.29       -3.91     11.35 o 
   2   6  20       13.18       17.35     15.10 o 
   3   6  20        1.57        3.41     12.63 o 
   4   6  20        2.42       -7.08     14.11 o 
   5   6  20        1.05       -4.86     22.86 o 
   6   6  20        8.43      -13.65     13.99 o 
   7   6  20        0.03       -8.49     18.72 o 
  -7   7  20        8.58       -9.32     15.90 o 
  -6   7  20        5.83       -6.23     18.13 o 
  -5   7  20       47.00       23.04     27.54 o 
  -4   7  20       27.84       56.14     33.12 o 
  -3   7  20       18.87       19.28     16.86 o 
  -2   7  20       19.57        7.35     24.12 o 
  -1   7  20        9.83       27.07     13.97 o 
   0   7  20        7.64       10.35     11.71 o 
   1   7  20       29.49       37.11     16.28 o 
   2   7  20       50.95       59.16     17.29 o 
   3   7  20       50.76       85.82     17.88 o 
   4   7  20       29.05       23.74     42.11 o 
   5   7  20        2.35      -13.65     14.74 o 
   6   7  20        0.33        7.57     15.94 o 
  -7   8  20        0.29      -11.81     15.19 o 
  -6   8  20        1.89       -3.33     15.64 o 
  -5   8  20        2.78       30.05     20.02 o 
  -4   8  20       27.91      -11.53     16.55 o 
  -3   8  20        0.08        8.04     16.85 o 
  -2   8  20       46.54       58.50     20.90 o 
  -1   8  20       20.34        0.51     16.37 o 
   0   8  20        6.46       -1.41     13.80 o 
   1   8  20       15.26       23.48     16.01 o 
   2   8  20        3.23       13.35     15.76 o 
   3   8  20       34.72       29.56     17.40 o 
   4   8  20        0.26       12.78     16.92 o 
   5   8  20       10.32        8.56     15.91 o 
   6   8  20        6.29      -14.05     15.87 o 
  -6   9  20        1.41        2.97     15.73 o 
  -5   9  20        0.63       -3.99     23.22 o 
  -4   9  20        0.05        0.32     17.01 o 
  -3   9  20        1.43       15.57     18.59 o 
  -2   9  20       97.64      141.01     27.23 o 
  -1   9  20       50.22       64.73     23.50 o 
   0   9  20      101.50       87.41     24.75 o 
   1   9  20       28.52       25.88     17.80 o 
   2   9  20       20.62       32.63     18.95 o 
   3   9  20        4.81       22.80     17.22 o 
   4   9  20       64.71       61.88     25.20 o 
   5   9  20        0.32       -3.36     16.52 o 
  -5  10  20       29.32       22.97     22.40 o 
  -4  10  20        2.94        2.77     18.34 o 
  -3  10  20        0.14        8.96     33.12 o 
  -2  10  20        0.02       -7.13     19.21 o 
  -1  10  20       14.06       78.83     39.96 o 
   0  10  20       22.11        3.60     27.00 o 
   1  10  20        0.10        4.68     27.72 o 
   2  10  20        1.38        5.82     16.34 o 
   3  10  20        6.78        3.07     17.81 o 
   4  10  20       14.51       14.96     35.10 o 
  -4  11  20        0.02       -7.01     19.63 o 
  -3  11  20       64.65       71.57     24.82 o 
  -2  11  20        6.20      -23.76     27.36 o 
  -1  11  20        0.15       50.75     39.60 o 
   1  11  20        1.54      -17.28     24.84 o 
   2  11  20        0.03       15.13     19.77 o 
  -9   1  21        6.17       13.89     19.12 o 
  -8   1  21        3.27       17.03     12.66 o 
  -7   1  21       33.78       19.16     12.84 o 
  -6   1  21       49.66       42.71     19.33 o 
  -5   1  21        0.05       -1.62     10.67 o 
  -4   1  21       51.01       40.78     14.27 o 
  -3   1  21       38.26       52.61     24.84 o 
  -2   1  21        0.15       -7.98     15.14 o 
  -1   1  21       19.22       24.30      9.82 o 
   0   1  21       15.94       25.03      9.31 o 
   1   1  21        4.77       20.39      9.21 o 
   2   1  21       13.16        3.82     10.49 o 
   3   1  21       20.70       32.93     11.92 o 
   4   1  21      135.97      135.55     17.63 o 
   5   1  21       61.23       84.44     19.82 o 
   6   1  21       30.07       37.52     13.63 o 
   7   1  21        8.64        8.98     12.52 o 
  -8   2  21       20.18       21.46     16.40 o 
  -7   2  21       54.00       57.53     30.10 o 
  -6   2  21       58.20       74.76     14.98 o 
  -5   2  21       29.87       37.18     13.17 o 
  -4   2  21       49.20       29.45     14.01 o 
  -3   2  21       26.22       26.76     17.26 o 
  -2   2  21       55.95       61.57     19.46 o 
  -1   2  21       18.79       24.02      9.51 o 
   0   2  21       26.28       44.58     10.48 o 
   1   2  21        0.04       -1.26     10.73 o 
   2   2  21       28.97       -2.66     11.82 o 
   3   2  21        7.84       17.77     14.04 o 
   4   2  21       14.46       26.45     15.07 o 
   5   2  21       89.83       75.44     19.26 o 
   6   2  21       26.33       39.75     17.51 o 
   7   2  21        2.06        5.47     16.27 o 
  -8   3  21        1.05      -12.86     12.86 o 
  -7   3  21       41.86       24.48     18.07 o 
  -6   3  21        1.34      -10.10     13.14 o 
  -5   3  21       83.84       79.99     17.57 o 
  -4   3  21       44.32       40.90     19.19 o 
  -3   3  21      135.66      149.50     24.75 o 
  -2   3  21       54.04       57.10     15.97 o 
  -1   3  21       56.69       34.02     14.96 o 
   0   3  21       67.60       76.74     12.35 o 
   1   3  21        1.98       20.43     11.85 o 
   2   3  21        8.97        8.30     12.96 o 
   3   3  21        1.21      -12.09     12.09 o 
   4   3  21        7.13        1.07     16.38 o 
   5   3  21        3.94      -12.78     13.24 o 
   6   3  21        4.71      -11.26     13.62 o 
   7   3  21       14.42       31.93     17.18 o 
  -8   4  21        0.14      -14.17     14.81 o 
  -7   4  21       26.20        9.78     15.10 o 
  -6   4  21       11.73       10.89     14.76 o 
  -5   4  21      106.46      124.56     41.21 o 
  -4   4  21       54.94       51.13     19.87 o 
  -3   4  21       15.83       25.80     17.57 o 
  -2   4  21        7.02       -3.23     13.75 o 
  -1   4  21        4.00        7.23      9.24 o 
   0   4  21        3.14        7.53     10.86 o 
   1   4  21        4.09        0.97     10.61 o 
   2   4  21       22.45       18.75     18.54 o 
   3   4  21        5.66       -9.04     11.50 o 
   4   4  21        1.46       -8.20     13.09 o 
   5   4  21       20.39        4.62     14.60 o 
   6   4  21       17.41       18.30     16.15 o 
   7   4  21        5.02        1.79     16.01 o 
  -8   5  21       55.16       43.29     17.54 o 
  -7   5  21        5.17        8.30     14.94 o 
  -6   5  21       85.87       72.25     18.47 o 
  -5   5  21        5.99       29.54     24.84 o 
  -4   5  21        3.26      -14.61     14.61 o 
  -3   5  21       26.33       31.54     17.56 o 
  -2   5  21       91.09       69.64     19.80 o 
  -1   5  21        1.37      -10.80     10.80 o 
   0   5  21       11.52        2.39     10.30 o 
   1   5  21        5.54       11.26     18.36 o 
   2   5  21       20.81       16.40     18.18 o 
   3   5  21        8.77       -8.57     12.72 o 
   4   5  21        3.29      -12.30     12.30 o 
   5   5  21       81.05      109.85     21.85 o 
   6   5  21        9.13        6.15     16.38 o 
  -7   6  21        0.02       -9.44     14.55 o 
  -6   6  21       12.10       20.34     17.18 o 
  -5   6  21        0.00       -2.71     17.31 o 
  -4   6  21       75.27       81.04     28.98 o 
  -3   6  21        5.32       10.27     17.47 o 
  -2   6  21        1.07      -14.42     14.42 o 
  -1   6  21       10.29      -11.97     11.97 o 
   0   6  21       46.14       65.39     18.08 o 
   1   6  21        1.19        3.76     13.72 o 
   2   6  21        0.50      -12.70     12.70 o 
   3   6  21       71.90       54.16     18.58 o 
   4   6  21       19.46       10.72     14.37 o 
   5   6  21        5.90        9.04     19.62 o 
   6   6  21        9.54       22.49     17.30 o 
  -7   7  21       17.87       12.85     16.52 o 
  -6   7  21       75.11       39.66     17.60 o 
  -5   7  21        5.23        3.37     17.96 o 
  -4   7  21        0.57      -15.35     16.43 o 
  -3   7  21        4.29       14.46     18.59 o 
  -2   7  21       44.75       20.25     17.12 o 
  -1   7  21       52.45       19.01     17.81 o 
   0   7  21       41.55       36.22     14.93 o 
   1   7  21       12.12       14.70     16.74 o 
   2   7  21        1.96       -0.61     14.04 o 
   3   7  21       31.26       81.73     20.83 o 
   4   7  21       19.92       35.79     16.69 o 
   5   7  21       51.28       48.85     18.59 o 
  -6   8  21       16.49       14.36     16.88 o 
  -5   8  21       32.17       72.54     23.36 o 
  -4   8  21        1.05      -10.71     17.11 o 
  -3   8  21        4.80       14.43     19.79 o 
  -2   8  21        6.40       -0.59     18.16 o 
  -1   8  21       51.49       33.16     21.44 o 
   0   8  21       14.14       34.56     22.68 o 
   1   8  21        7.75        2.04     14.95 o 
   2   8  21       54.27       43.65     19.55 o 
   3   8  21       16.95       15.26     15.25 o 
   4   8  21       10.83       21.60     17.05 o 
   5   8  21        0.15       11.38     17.20 o 
  -5   9  21       49.95       34.87     28.80 o 
  -4   9  21       44.58       16.38     21.93 o 
  -3   9  21       27.32       47.42     23.02 o 
  -2   9  21      129.41      166.89     30.06 o 
  -1   9  21       18.18        3.60     30.24 o 
   0   9  21        2.08        2.52     26.64 o 
   1   9  21       46.66       59.17     19.47 o 
   2   9  21      106.75      106.98     22.78 o 
   3   9  21       45.17       48.64     44.45 o 
   4   9  21        6.16        9.41     20.52 o 
  -4  10  21       15.32       17.80     23.94 o 
  -3  10  21        2.48      -19.22     19.22 o 
  -2  10  21       10.27       -8.09     29.34 o 
  -1  10  21       37.74       24.12     37.08 o 
   1  10  21       48.92       21.60     30.24 o 
   2  10  21       11.44       17.92     36.54 o 
   3  10  21        8.39       26.70     32.22 o 
  -2  11  21        6.86       29.88     39.60 o 
  -8   0  22       82.86       85.03     24.37 o 
  -7   0  22       31.46       38.35     28.62 o 
  -6   0  22       27.51       10.44     17.31 o 
  -5   0  22       18.76       35.16     18.20 o 
  -4   0  22       83.95       87.94     20.20 o 
  -3   0  22       45.85       69.47     30.24 o 
  -2   0  22        9.04        9.36     22.32 o 
  -1   0  22        4.71       23.12     15.21 o 
   0   0  22       59.34       37.14     16.96 o 
   1   0  22       69.87      119.15     29.88 o 
   2   0  22        0.85      -11.83     11.83 o 
   3   0  22        7.24      -12.66     20.34 o 
   4   0  22      150.76      148.20     22.50 o 
   5   0  22       34.44        7.93     14.40 o 
   6   0  22       39.27       30.75     16.92 o 
   7   0  22       20.10       -1.80     15.73 o 
  -8   1  22       18.10       14.76     16.01 o 
  -7   1  22       12.65       10.72     13.30 o 
  -6   1  22        4.94      -11.33     11.33 o 
  -5   1  22       62.53       70.62     14.78 o 
  -4   1  22       47.28       42.32     25.66 o 
  -3   1  22       29.98       49.87     20.03 o 
  -2   1  22      104.13       89.35     21.12 o 
  -1   1  22        7.75       15.20      9.63 o 
   0   1  22       57.81       40.90     10.80 o 
   1   1  22        0.66        7.35     11.49 o 
   2   1  22       80.21       66.96     14.25 o 
   3   1  22       42.57       57.31     17.80 o 
   4   1  22      123.07      152.39     18.60 o 
   5   1  22        1.43       -8.33     13.08 o 
   6   1  22        1.80       -2.37     12.39 o 
   7   1  22       15.80       27.48     24.24 o 
  -8   2  22        1.59       -3.09     15.38 o 
  -7   2  22        0.07        1.52     14.38 o 
  -6   2  22        0.36       15.93     15.13 o 
  -5   2  22       27.51       23.02     14.52 o 
  -4   2  22       12.47       -4.41     16.56 o 
  -3   2  22       20.93       16.54     33.66 o 
  -2   2  22       68.87       77.21     20.74 o 
  -1   2  22      184.09      220.22     16.34 o 
   0   2  22      109.92      100.24     12.63 o 
   1   2  22        3.53        6.24     11.27 o 
   2   2  22        4.20       -1.10     13.23 o 
   3   2  22       16.21       31.80     15.30 o 
   4   2  22       19.17       30.14     16.40 o 
   5   2  22        3.03       11.47     15.22 o 
   6   2  22        0.18       -0.68     15.52 o 
  -8   3  22        0.23      -18.58     18.80 o 
  -7   3  22        3.77       14.18     15.91 o 
  -6   3  22       56.79       67.18     18.53 o 
  -5   3  22       48.80       54.76     16.61 o 
  -4   3  22      151.72      134.21     25.07 o 
  -3   3  22       92.85       79.79     20.93 o 
  -2   3  22      104.70      101.43     23.40 o 
  -1   3  22        3.13       13.47     11.94 o 
   0   3  22       38.48       34.15     11.90 o 
   1   3  22       46.44       28.04     16.15 o 
   2   3  22       20.97       40.11     16.64 o 
   3   3  22        4.60       18.48     15.38 o 
   4   3  22        7.55       -6.75     13.86 o 
   5   3  22      108.52       92.87     22.14 o 
   6   3  22        1.72       -6.49     25.56 o 
  -7   4  22        0.84        1.16     16.20 o 
  -6   4  22       32.22       19.05     16.05 o 
  -5   4  22        0.10       -5.76     25.02 o 
  -4   4  22      144.52      107.29     29.16 o 
  -3   4  22       77.48      105.65     28.44 o 
  -2   4  22       21.88       23.19     16.94 o 
  -1   4  22        8.38       12.61     18.49 o 
   0   4  22       36.08        4.67     11.19 o 
   1   4  22        6.51       10.45     12.35 o 
   2   4  22        9.13      -12.02     12.02 o 
   3   4  22       41.44       18.19     16.40 o 
   4   4  22        0.00       -9.56     13.48 o 
   5   4  22        1.35      -12.56     18.72 o 
   6   4  22        0.55       10.10     16.64 o 
  -7   5  22       34.25       49.75     18.25 o 
  -6   5  22       89.38      120.54     20.93 o 
  -5   5  22        2.28       10.44     19.01 o 
  -4   5  22       15.74        4.33     18.10 o 
  -3   5  22        3.19        7.39     20.34 o 
  -2   5  22       14.04      -16.87     16.94 o 
  -1   5  22        0.00       -9.73     13.79 o 
   0   5  22        1.15      -11.51     11.51 o 
   1   5  22       19.81       33.12     15.78 o 
   2   5  22       39.10        9.69     14.38 o 
   3   5  22        0.18        8.54     14.23 o 
   4   5  22        4.36        3.65     14.85 o 
   5   5  22        2.47        2.28     15.61 o 
   6   5  22       14.08       15.27     17.47 o 
  -7   6  22        5.42      -20.88     29.16 o 
  -6   6  22       13.92       31.77     17.54 o 
  -5   6  22       14.20       -8.11     17.51 o 
  -4   6  22        0.10       13.86     16.60 o 
  -3   6  22        6.08       -6.67     15.12 o 
  -2   6  22        0.01       -6.97     17.72 o 
  -1   6  22        0.03      -13.15     19.62 o 
   0   6  22       20.02       24.97     14.31 o 
   1   6  22        5.37       -0.36     15.14 o 
   2   6  22       28.88       49.82     18.28 o 
   3   6  22       57.26       70.08     18.68 o 
   4   6  22        4.95       37.60     17.66 o 
   5   6  22        7.88       14.33     19.44 o 
  -6   7  22       19.58        6.63     16.51 o 
  -5   7  22        2.86        2.78     17.77 o 
  -4   7  22        0.03      -11.82     18.34 o 
  -3   7  22        1.65       -6.82     34.02 o 
  -2   7  22       49.46       74.97     22.57 o 
  -1   7  22       19.44        8.99     20.54 o 
   0   7  22        0.26       -1.08     21.24 o 
   1   7  22       35.62       24.18     26.10 o 
   2   7  22        2.80        9.56     15.65 o 
   3   7  22        6.18        6.28     22.86 o 
   4   7  22       40.33       46.77     18.68 o 
   5   7  22       28.72       53.99     27.00 o 
  -5   8  22        9.84       18.95     20.57 o 
  -4   8  22       37.62       38.78     21.70 o 
  -3   8  22        9.26       15.93     19.98 o 
  -2   8  22       34.36       18.60     19.97 o 
  -1   8  22       39.01       49.67     38.52 o 
   1   8  22       12.24       13.27     21.42 o 
   2   8  22        1.29       13.01     19.80 o 
   3   8  22       77.33       77.81     21.42 o 
   4   8  22       28.55       25.05     18.16 o 
  -4   9  22        1.48      -24.97     39.78 o 
  -3   9  22        0.05       13.73     20.39 o 
  -2   9  22       18.91       73.77     25.24 o 
  -1   9  22       24.65       28.44     36.72 o 
   1   9  22        1.84      -16.56     26.28 o 
   2   9  22       15.37       25.95     18.93 o 
   3   9  22        1.50       -8.49     17.05 o 
  -2  10  22       11.65        7.56     35.28 o 
   1  10  22       24.99       48.23     35.28 o 
  -7   1  23       16.84       34.06     16.97 o 
  -6   1  23       23.92       18.08     16.07 o 
  -5   1  23       10.03       10.64     16.34 o 
  -4   1  23       11.90      -11.52     13.32 o 
  -3   1  23        0.53       -1.70     15.78 o 
  -2   1  23        0.03       -7.57     17.03 o 
  -1   1  23        3.71      -15.14     15.14 o 
   0   1  23        6.18        0.11      9.40 o 
   1   1  23        1.34      -10.12     10.12 o 
   2   1  23        2.56        1.52     11.70 o 
   3   1  23        5.28       -0.21     12.33 o 
   4   1  23       47.07       75.21     22.91 o 
   5   1  23       19.26       -0.28     12.47 o 
   6   1  23        6.73       14.20     15.56 o 
  -7   2  23        0.31        0.21     15.73 o 
  -6   2  23       12.22       28.66     16.63 o 
  -5   2  23       32.40       51.11     20.87 o 
  -4   2  23       38.22       30.07     40.85 o 
  -3   2  23        1.13       -5.85     16.33 o 
  -2   2  23       28.49       17.02     17.93 o 
  -1   2  23      113.98      116.36     25.06 o 
   0   2  23      160.13      166.44     15.51 o 
   1   2  23        1.77       -8.28     10.58 o 
   2   2  23        0.93       -2.65     10.96 o 
   3   2  23       12.12       15.59     15.50 o 
   4   2  23       13.21      -13.60     13.60 o 
   5   2  23        1.88       -7.79     15.12 o 
   6   2  23        1.05       14.90     17.44 o 
  -7   3  23        5.61       27.65     17.48 o 
  -6   3  23        1.50       31.58     24.29 o 
  -5   3  23       14.35       21.53     15.11 o 
  -4   3  23        0.21       -1.30     16.71 o 
  -3   3  23       17.65      -10.00     16.78 o 
  -2   3  23       52.62       83.61     21.36 o 
  -1   3  23       23.08       14.91     19.00 o 
   0   3  23       28.06       21.43     13.45 o 
   1   3  23       28.89       14.01     15.13 o 
   2   3  23       16.38       27.09     15.61 o 
   3   3  23       45.67       53.03     34.92 o 
   4   3  23       17.06       34.48     17.80 o 
   5   3  23        2.54       11.25     16.86 o 
  -7   4  23       27.12      -19.34     19.34 o 
  -6   4  23       12.65       19.11     21.20 o 
  -5   4  23        9.07        9.90     18.89 o 
  -4   4  23       43.07       45.29     20.57 o 
  -3   4  23        2.08      -18.16     29.70 o 
  -2   4  23       14.90        0.94     18.28 o 
  -1   4  23        0.36        4.14     20.70 o 
   0   4  23       13.99       -1.15     13.37 o 
   1   4  23        6.94       21.12     16.74 o 
   2   4  23       25.40       47.35     19.44 o 
   3   4  23        5.46       -5.64     14.74 o 
   4   4  23        3.19       15.11     16.07 o 
   5   4  23        0.03      -10.09     15.13 o 
  -6   5  23       25.30        0.08     21.02 o 
  -5   5  23        9.19       20.97     20.22 o 
  -4   5  23      121.67      159.54     27.68 o 
  -3   5  23       54.88       81.09     24.30 o 
  -2   5  23       44.58       60.59     32.58 o 
  -1   5  23        0.17       -8.02     18.50 o 
   0   5  23       65.63       96.11     30.96 o 
   1   5  23       58.35       62.60     36.54 o 
   2   5  23        0.73        9.82     13.21 o 
   3   5  23       56.18       49.35     18.44 o 
   4   5  23        1.56        2.70     16.04 o 
   5   5  23       14.77       19.37     17.73 o 
  -6   6  23       16.54       -6.45     15.94 o 
  -5   6  23        1.39       10.04     19.54 o 
  -4   6  23       27.75        5.63     33.48 o 
  -3   6  23        1.17      -17.71     17.71 o 
  -2   6  23        0.74      -16.91     16.91 o 
  -1   6  23        0.37       -4.60     18.59 o 
   0   6  23        2.73        1.80     23.40 o 
   1   6  23        2.52        7.70     16.54 o 
   2   6  23        2.12       -2.29     22.32 o 
   3   6  23       36.46        3.24     25.38 o 
   4   6  23       12.98       -6.12     16.45 o 
  -5   7  23        1.10       18.29     31.32 o 
  -4   7  23        0.58      -14.46     16.59 o 
  -3   7  23        0.00      -17.78     17.78 o 
  -2   7  23       14.49        9.48     20.24 o 
  -1   7  23        0.42      -23.04     30.60 o 
   1   7  23       14.51       11.49     26.28 o 
   2   7  23       28.35       28.73     17.97 o 
   3   7  23        0.20       12.29     16.55 o 
  -4   8  23       10.10       27.99     21.75 o 
  -3   8  23       21.79       34.19     22.47 o 
  -2   8  23      100.27      122.15     27.07 o 
  -1   8  23       29.20       28.44     34.92 o 
   1   8  23        9.58       20.52     27.36 o 
   2   8  23       28.15       25.41     29.34 o 
  -2   9  23        3.59       47.51     37.08 o 
   1   9  23       41.88       30.96     32.40 o 
  -6   0  24       28.74       16.92     27.00 o 
  -5   0  24      112.39      137.20     35.46 o 
  -4   0  24        0.93       -8.73     16.54 o 
  -3   0  24        0.63        5.40     28.08 o 
  -2   0  24        2.14       52.91     28.80 o 
  -1   0  24       22.54       -9.00     24.84 o 
   0   0  24       16.14       16.92     23.76 o 
   1   0  24       22.55       86.39     30.24 o 
   2   0  24        1.83        7.92     21.60 o 
   3   0  24       13.29       -7.20     21.24 o 
   4   0  24       25.37       61.55     27.00 o 
   5   0  24        2.21       -5.76     24.48 o 
  -6   1  24        5.11        9.90     16.04 o 
  -5   1  24        3.10       19.84     15.66 o 
  -4   1  24       28.04        9.62     18.20 o 
  -3   1  24       48.82       69.72     48.23 o 
  -2   1  24       32.25       15.35     17.28 o 
  -1   1  24        1.15      -11.25     25.38 o 
   0   1  24        0.59       -2.76     15.43 o 
   1   1  24        5.35        2.21     13.17 o 
   2   1  24        5.01        3.98     16.63 o 
   3   1  24        8.16        5.36     12.12 o 
   4   1  24       75.31       69.11     16.17 o 
   5   1  24       60.13       60.76     17.14 o 
  -6   2  24        0.98      -13.52     15.04 o 
  -5   2  24       56.16       41.34     17.12 o 
  -4   2  24       15.78       -1.84     18.09 o 
  -3   2  24       12.50       17.82     19.78 o 
  -2   2  24       15.34      -11.30     17.66 o 
  -1   2  24        6.18       15.72     19.04 o 
   0   2  24       32.55       38.02     14.75 o 
   1   2  24        1.97       -9.41     11.99 o 
   2   2  24        4.54       22.49     12.92 o 
   3   2  24       43.64       42.63     14.72 o 
   4   2  24        8.17       19.58     17.19 o 
   5   2  24        2.12      -12.18     12.18 o 
  -6   3  24       18.04       11.09     16.34 o 
  -5   3  24        0.09       -9.78     14.65 o 
  -4   3  24        0.20      -17.11     17.11 o 
  -3   3  24        1.00        5.00     19.27 o 
  -2   3  24       14.66       -1.80     19.11 o 
  -1   3  24       24.39        0.17     17.17 o 
   0   3  24        3.71       18.00     23.76 o 
   1   3  24       12.10       40.40     18.02 o 
   2   3  24        1.24       -1.12     15.38 o 
   3   3  24        0.69      -11.95     15.14 o 
   4   3  24        1.98       -8.71     30.60 o 
  -6   4  24       29.77       41.31     18.71 o 
  -5   4  24        0.11      -14.27     14.34 o 
  -4   4  24        0.04       12.19     33.66 o 
  -3   4  24       16.63       -0.82     19.62 o 
  -2   4  24       30.52       56.90     22.31 o 
  -1   4  24        0.24       11.70     20.84 o 
   0   4  24        6.28      -18.36     20.16 o 
   1   4  24      114.52      131.32     24.40 o 
   2   4  24       45.40       29.83     17.88 o 
   3   4  24        5.87       -5.04     15.65 o 
   4   4  24        8.09        1.52     20.16 o 
  -5   5  24        0.27        8.15     18.93 o 
  -4   5  24       41.75       10.55     20.11 o 
  -3   5  24       36.81       69.49     23.47 o 
  -2   5  24        4.26       -3.22     20.16 o 
  -1   5  24        2.89      -21.24     30.96 o 
   1   5  24        8.97       16.74     16.16 o 
   2   5  24        2.59       10.46     16.03 o 
   3   5  24        0.14       16.56     16.80 o 
   4   5  24        9.84       15.98     17.26 o 
  -4   6  24        0.20      -24.30     24.30 o 
  -3   6  24        0.36        2.89     18.81 o 
  -2   6  24       15.07       25.30     22.91 o 
  -1   6  24        0.00       17.28     35.64 o 
   1   6  24        0.05       24.84     26.64 o 
   2   6  24        3.58        0.99     19.62 o 
   3   6  24       46.56       47.52     20.76 o 
  -3   7  24        1.56       -3.70     21.96 o 
  -2   7  24        7.51        1.54     20.99 o 
   1   7  24        8.86       19.08     25.20 o 
   2   7  24       37.68       46.79     20.36 o 
  -2   8  24      150.26      181.78     50.03 o 
  -5   1  25        1.58        4.42     15.51 o 
  -4   1  25       12.55       10.57     19.08 o 
  -3   1  25       23.26        7.62     25.02 o 
  -2   1  25        1.32      -11.89     16.78 o 
  -1   1  25       71.36       74.23     24.50 o 
   1   1  25        0.63       -4.53     15.43 o 
   2   1  25        3.36        0.87     12.46 o 
   3   1  25       77.59       82.46     17.65 o 
   4   1  25       47.37       34.98     15.63 o 
  -5   2  25       56.70       60.00     19.17 o 
  -4   2  25       39.90       41.73     24.66 o 
  -3   2  25       10.19       43.13     25.74 o 
  -2   2  25       10.66        0.81     18.55 o 
  -1   2  25       45.08       31.68     32.40 o 
   1   2  25       11.00       -2.43     13.05 o 
   2   2  25       27.87       24.32     14.67 o 
   3   2  25        0.69        2.51     17.82 o 
   4   2  25        1.57       -3.47     13.46 o 
  -5   3  25       29.35        0.70     15.80 o 
  -4   3  25        2.94       -2.70     20.06 o 
  -3   3  25       22.01       31.48     21.22 o 
  -2   3  25        3.37        5.54     19.71 o 
  -1   3  25       11.36       10.08     32.04 o 
   1   3  25        0.07      -12.97     12.97 o 
   2   3  25       11.62       -3.47     13.41 o 
   3   3  25        0.71        8.17     17.46 o 
  -4   4  25       19.60       -2.37     20.48 o 
  -3   4  25       25.21       27.85     37.62 o 
  -2   4  25        8.66       20.66     23.44 o 
   1   4  25       29.91      -15.48     22.68 o 
   2   4  25        0.82        0.89     36.90 o 
   3   4  25        0.55       -3.42     17.26 o 
  -4   5  25       65.59       94.23     25.82 o 
  -3   5  25        6.38        6.17     20.80 o 
  -2   5  25        1.97        1.56     19.29 o 
   1   5  25       40.02       25.20     25.56 o 
   2   5  25        0.82       -5.18     18.36 o 
  -3   6  25        0.01      -18.04     18.04 o 
  -2   6  25        7.59      -14.04     34.92 o 
  -4   0  26       10.54       14.76     30.24 o 
  -3   0  26        5.13      -15.84     25.92 o 
  -2   0  26        0.71       52.91     33.48 o 
   1   0  26        0.71       10.80     25.92 o 
   2   0  26       19.37        5.40     24.48 o 
  -4   1  26        8.56       -3.29     43.19 o 
  -3   1  26       13.82       12.82     21.73 o 
  -2   1  26       33.71       33.24     23.53 o 
   1   1  26       11.29       36.00     27.72 o 
   2   1  26       21.14      -10.91     16.56 o 
  -4   2  26       49.17       40.01     23.26 o 
  -3   2  26       10.59      -13.50     20.70 o 
  -2   2  26        9.87       15.14     24.30 o 
   1   2  26        9.49       -1.80     24.12 o 
   2   2  26       15.37        9.20     14.78 o 
  -3   3  26       30.55       27.10     21.88 o 
  -2   3  26       33.34       21.49     22.46 o 
   2   3  26        0.50       -1.62     17.66 o 
  -2   4  26        6.54       12.60     33.12 o 
                                                 
